# Supplementary material for: Identification of Stage-Specific Gene Expression Signatures in Response to Retinoic Acid during the Neural Differentiation of Mouse Embryonic Stem Cells
Source: Front Genet. 2012 Aug 7;3:141. doi: 10.3389/fgene.2012.00141 (PMC3413097; doi:10.3389/fgene.2012.00141)
Supplement: Supplementary Table S1 — Input data of gene expression values for set 1. Values are normalized expression values in beads of each gene with approximate 30 replicates. [file 26208_Sone_DataSheet1.XLSX]

## Sheet: Sheet1
	Category		Gene Name
		Set1		Set2		Set3
	Pathway Signaling			A)	Map2k1	A)	Adora2a
				B)	Mapk1	B)	Drd5
				C)	Mapk3	C)	Fgf13
				D)	Pla2g6	D)	Gnao1
				E)	Rps6ka1	E)	Notch2
				F)	Shc1	F)	Tnr
	Transcription/Chromatin regulation	A)	RARa	G)	Atbf1	G)	Ascl1
		B)	RARb	H)	Cdyl	H)	Gusb
		C)	RARg	I)	Rhog	I)	Mef2c
		D)	Nanog	J)	Rif1	J)	Pax5
		E)	Pou5f1	K)	Sall1	K)	Pou3f3
		F)	Zfp42	L)	Smarcad1
	Neural Development	G)	Fgfr1	M)	Fos	L)	Bdnf
		H)	Olig2	N)	Gbx2	M)	Gdnf
		I)	Sox2	O)	Hras1	N)	Nrp2
				P)	Raf1	O)	Slit2
				Q)	Sox2	P)	Ywhah
	Neural Marker	J)	Gfap	R)	Gfap	Q)	Gfap
		K)	Map2	S)	Map2	R)	Map2
		L)	Nestin	T)	Nestin	S)	Nestin
		M)	Tuj1	U)	Tuji1	T)	Tuji1
