# Supplementary material for: Identification of Stage-Specific Gene Expression Signatures in Response to Retinoic Acid during the Neural Differentiation of Mouse Embryonic Stem Cells
Source: Front Genet. 2012 Aug 7;3:141. doi: 10.3389/fgene.2012.00141 (PMC3413097; doi:10.3389/fgene.2012.00141)
Supplement: Supplementary Table S2 — Input data of gene expression values for set 2. Values are normalized expression values in beads of each gene with approximate 30 replicates. [file 26208_Sone_DataSheet2.XLSX]

## Sheet: Sheet1
sample	gene name	data-1	data-2	data-3	data-4	data-5	data-6	data-7	data-8	data-9	data-10	data-11	data-12	data-13	data-14	data-15	data-16	data-17	data-18	data-19	data-20	data-21	data-22
ES	Atbf1	0.662704	0.974979	0.932638	2.21125	0.965478	1.34172	0.865424	0.963232	0.824277	1.28062	1.02502	1.27213	1.06862	0.888053	0.794808	1.54877	1.30988	1.27918	2.1802	0.940243	NO DATA	NO DATA
	Cdyl	0.989297	0.810162	0.989297	0.960826	1.51577	1.12845	1.1098	0.990719	1.23467	0.932536	0.889945	0.979131	1.71129	1.4591	1.01401	1.221	1.00928	0.95331	1.14038	0.810302	NO DATA	NO DATA
	Fos	1.04448	1.01578	1.94633	1.02391	1.01421	0.934016	0.607746	0.784112	0.985791	1.49987	0.8873	1.33593	0.628715	0.928392	0.821821	1.73509	0.583807	1.32444	0.97732	1.05149	NO DATA	NO DATA
	Gbx2	0.826671	1.00882	0.81926	0.660424	1.05069	0.923039	0.991177	1.06422	1.09018	0.812504	0.718397	1.05181	1.14102	0.725999	1.2012	1.03667	1.03917	1.01482	0.484753	0.878553	NO DATA	NO DATA
	Gfap	4.37231	1.55263	1.60354	1.0851	0.87678	0.646625	1.0563	1.45947	0.943697	0.692862	0.883498	1.5873	2.18064	0.852753	0.532118	0.829952	0.897297	1.24308	1.67014	0.652105	NO DATA	NO DATA
	Hras1	1.00412	1.10245	1.0918	1.49678	0.815077	1.24206	1.23938	0.913468	2.37993	1.06835	1.10281	0.995879	1.2347	0.863208	0.845896	0.883246	0.958628	0.650892	0.612702	0.624818	NO DATA	NO DATA
	Map2	0.899271	1.00778	0.249798	1.01584	0.742675	0.887796	1.38524	1.74145	1.36272	2.03169	0.892959	0.992219	0.576999	10.9555	1.90979	0.561792	0.772041	1.34123	1.96591	0.530664	NO DATA	NO DATA
	Map2k1	0.584452	0.549131	1.90921	1.16198	0.843299	0.989767	0.611108	1.01023	0.721405	2.35614	1.07764	1.89159	0.51127	1.5642	2.20987	0.728237	0.760567	1.17601	0.725761	1.12335	NO DATA	NO DATA
	Mapk1	0.641628	0.996428	1.0291	0.905177	1.40508	1.40508	0.565702	1.22952	0.814302	1.21031	1.13611	0.878016	0.986614	1.00357	1.07273	0.743712	0.608443	1.05216	1.03035	0.921223	NO DATA	NO DATA
	Mapk3	1.44988	0.607223	1.0644	0.949006	2.50688	2.50688	1.32844	0.713069	0.895956	0.987086	0.452857	0.892373	1.42632	2.44055	1.13993	0.909315	1.65093	0.92128	1.00997	0.990032	NO DATA	NO DATA
	Nestin	0.899466	1.77009	1.23194	1.78425	1.37694	1.37694	0.935388	0.85632	0.835167	0.84294	0.828432	1.06622	1.10034	1.00763	0.396194	0.992366	0.396194	1.37438	1.26561	0.711729	NO DATA	NO DATA
	Pla2g6	1.2441	1.83331	1.89341	1.00764	1.81467	1.02649	0.674326	1.54284	0.735494	0.639924	0.595405	0.992361	1.85051	1.2565	0.806111	1.33348	0.717388	0.700575	0.834342	0.91868	NO DATA	NO DATA
	Raf1	0.948432	0.950433	1.05787	2.16205	1.11173	0.51337	0.956271	0.728879	0.940722	1.25482	1.54	1.01614	1.04866	0.799816	3.96161	0.983855	0.831808	1.58986	1.42329	0.591768	NO DATA	NO DATA
	Rhog	0.601719	0.679144	1.10374	1.42476	1.28123	1.36518	1.16312	0.0103423	1.60684	0.0101807	1.09645	0.979873	0.733228	0.805268	0.309276	1.02013	0.653303	1.03164	0.506252	1.30637	NO DATA	NO DATA
	Rif1	0.751236	1.3828	0.566706	1.39386	0.631202	0.897491	0.638405	1.30066	1.23523	0.882732	1.18225	1.09259	0.910746	0.775588	1.04134	1.44765	1.04134	1.14947	0.832833	0.95866	NO DATA	NO DATA
	Rps6ka1	1.14214	0.902625	1.14214	0.678529	1.86516	1.32135	1.0742	0.454591	0.465678	0.447488	1.1215	0.915789	0.945094	1.05491	1.30419	1.35185	0.784274	0.725016	1.35113	0.692553	NO DATA	NO DATA
	Sall1	1.79615	0.955146	1.53207	0.962788	1.30891	2.17705	0.78557	1.2531	1.84432	0.865337	1.82945	1.17649	0.877585	0.729136	0.941487	0.718089	0.70079	1.08583	0.429077	1.03721	NO DATA	NO DATA
	Shc1	1.12279	0.929233	1.02242	1.34684	0.694513	9.7682	1.20796	1.00211	3.63961	1.02831	0.80845	0.711861	2.15494	0.376739	0.875446	1.44934	0.997886	0.974498	0.512002	0.702431	NO DATA	NO DATA
	Smarcad1	1.03051	1.00901	0.937142	0.943426	0.990994	0.990994	1.09211	0.86729	1.07435	1.45122	1.0094	1.43997	1.05784	0.972031	0.942741	1.27457	0.942741	0.983539	1.11919	0.818707	NO DATA	NO DATA
	Sox2	0.784235	1.35425	1.55681	0.88492	0.844355	1.24113	1.01265	1.09384	1.67066	1.11496	1.23769	0.978107	0.987354	1.08755	0.987354	0.489727	0.74265	0.78707	1.05615	0.751828	NO DATA	NO DATA
	Tuj1	1.14248	0.821755	0.554918	0.659932	0.583249	0.540223	1.15662	1.04751	2.24788	0.724468	0.779953	0.480704	1.16512	1.36975	1.16512	0.952488	0.901149	1.46671	1.43659	1.4902	NO DATA	NO DATA
sample	gene name	data-1	data-2	data-3	data-4	data-5	data-6	data-7	data-8	data-9	data-10	data-11	data-12	data-13	data-14	data-15	data-16	data-17	data-18	data-19	data-20	data-21	data-22
Day2	Atbf1	0.947892	1.02187	0.553828	1.40981	1.17113	0.989544	1.01703	0.974448	0.955238	0.14156	0.949272	0.957902	1.01046	1.04296	1.08921	1.05874	NO DATA	NO DATA	NO DATA	NO DATA	NO DATA	NO DATA
	Cdyl	0.814174	1.2427	0.807913	1.13771	0.846816	1.60221	1.15242	1.23582	1.22616	0.990696	1.18653	1.0093	0.493429	0.70665	0.88406	0.859331	NO DATA	NO DATA	NO DATA	NO DATA	NO DATA	NO DATA
	Fos	1.00101	1.48494	1.88316	1.30376	0.938179	0.56298	0.998987	1.06192	2.16395	0.529484	1.06277	0.85714	1.49453	0.83766	0.990327	0.818134	NO DATA	NO DATA	NO DATA	NO DATA	NO DATA	NO DATA
	Gbx2	1.0484	0.628757	0.939956	1.17621	0.9516	0.939943	0.908488	1.08664	0.631866	1.40048	1.46506	0.874806	1.2977	1.45595	0.755853	1.25362	NO DATA	NO DATA	NO DATA	NO DATA	NO DATA	NO DATA
	Gfap	1.44992	0.926606	0.600952	0.629343	2.49952	6.06489	1.1213	0.543524	0.539278	1.08542	0.675912	0.675912	1.16745	1.07339	0.83638	1.09245	NO DATA	NO DATA	NO DATA	NO DATA	NO DATA	NO DATA
	Hras1	0.940844	0.872638	1.33412	1.86629	0.936613	1.06354	0.860964	0.872642	0.865825	1.21065	1.26696	0.9848	0.90505	1.0152	1.23671	1.06597	NO DATA	NO DATA	NO DATA	NO DATA	NO DATA	NO DATA
	Map2	1.34582	1.02976	3.64282	1.25045	1.24892	0.962864	1.04675	0.635821	0.609825	0.857338	0.897214	0.970243	1.04567	0.948192	0.852031	2.05167	NO DATA	NO DATA	NO DATA	NO DATA	NO DATA	NO DATA
	Map2k1	0.640024	0.635281	0.645882	1.01996	0.932654	1.43004	1.55543	1.65341	0.980037	1.68169	0.97244	1.37938	2.11396	0.785063	1.67253	0.901074	NO DATA	NO DATA	NO DATA	NO DATA	NO DATA	NO DATA
	Mapk1	1.23195	1.11368	1.03003	1.08319	1.17808	0.834044	1.0833	0.471493	0.467809	0.737377	1.16316	0.859107	0.698379	1.046	0.629544	0.969967	NO DATA	NO DATA	NO DATA	NO DATA	NO DATA	NO DATA
	Mapk3	1.211	1.34862	1.00386	0.946902	0.996141	0.796784	0.883775	1.0401	1.73106	1.17135	0.550525	1.60753	5.36124	0.469864	0.735723	0.907172	NO DATA	NO DATA	NO DATA	NO DATA	NO DATA	NO DATA
	Nestin	2.18141	0.667061	0.991421	1.03826	0.949735	3.13772	1.48619	1.22108	1.03357	0.717136	1.70474	1.00858	0.942323	0.700248	0.460131	0.533036	NO DATA	NO DATA	NO DATA	NO DATA	NO DATA	NO DATA
	Pla2g6	0.609418	1.06648	1.31214	1.77951	1.20765	1.10905	0.926439	1.36726	1.7497	0.911357	0.953746	0.441925	0.410132	0.431881	1.04625	0.911222	NO DATA	NO DATA	NO DATA	NO DATA	NO DATA	NO DATA
	Raf1	1.46461	1.01529	0.880006	0.921581	1.07793	0.881066	1.12385	0.665586	0.815605	0.984705	1.81179	1.17892	0.966764	1.2917	0.813433	1.03571	NO DATA	NO DATA	NO DATA	NO DATA	NO DATA	NO DATA
	Rhog	1.70944	0.747526	1.68165	1.4814	1.80507	1.7435	0.497022	1.08256	1.0741	0.930698	0.973986	0.8516	1.0033	0.996702	0.880252	0.85563	NO DATA	NO DATA	NO DATA	NO DATA	NO DATA	NO DATA
	Rif1	1.07708	1.67803	1.19133	1.03496	0.764066	0.764239	1.06807	0.880719	0.533358	0.965042	1.19772	0.823037	1.0832	0.804331	0.82303	1.07803	NO DATA	NO DATA	NO DATA	NO DATA	NO DATA	NO DATA
	Rps6ka1	0.53643	1.00377	0.996226	1.04329	1.11792	1.0794	0.516562	0.977822	0.970183	0.552324	1.20801	1.55939	0.457316	1.11553	0.744827	1.22854	NO DATA	NO DATA	NO DATA	NO DATA	NO DATA	NO DATA
	Sall1	1.26807	0.706085	2.01327	0.812427	1.192	1.48002	1.40157	1.43586	1.42464	0.764283	0.799831	0.461534	0.733319	0.864305	0.737804	1.13569	NO DATA	NO DATA	NO DATA	NO DATA	NO DATA	NO DATA
	Shc1	0.468694	1.22273	1.75555	1.35626	0.699187	0.694996	1.28061	0.969474	1.57493	0.699376	4.46067	1.3204	0.57828	0.608947	0.789399	1.03053	NO DATA	NO DATA	NO DATA	NO DATA	NO DATA	NO DATA
	Smarcad1	0.67291	1.11545	1.01886	1.09629	1.15931	1.14245	0.966247	1.02711	0.948027	0.89887	0.940678	0.981142	1.02061	0.894633	0.869657	1.09976	NO DATA	NO DATA	NO DATA	NO DATA	NO DATA	NO DATA
	Sox2	0.903224	1.05817	1.1181	1.17092	0.953545	1.25958	0.908202	1.28084	0.815019	1.04646	1.05866	1.05866	0.582404	0.828831	0.836762	0.868005	NO DATA	NO DATA	NO DATA	NO DATA	NO DATA	NO DATA
	Tuj1	0.846247	1.45224	0.873992	0.915283	1.22903	1.31533	1.72712	1.83592	1.04621	0.609277	0.637616	0.953789	0.904732	1.2205	1.2813	0.79386	NO DATA	NO DATA	NO DATA	NO DATA	NO DATA	NO DATA
sample	gene name	data-1	data-2	data-3	data-4	data-5	data-6	data-7	data-8	data-9	data-10	data-11	data-12	data-13	data-14	data-15	data-16	data-17	data-18	data-19	data-20	data-21	data-22
Day8_Control	Atbf1	1.37522	0.958096	1.00803	0.991975	0.926998	0.696164	1.48069	1.43582	1.03937	1.22229	0.737519	0.702637	NO DATA	NO DATA	NO DATA	NO DATA	NO DATA	NO DATA	NO DATA	NO DATA	NO DATA	NO DATA
	Cdyl	0.755264	1.29844	0.820307	1.06322	0.938195	0.989048	1.42162	1.37854	0.936179	0.908309	1.61947	1.01095	NO DATA	NO DATA	NO DATA	NO DATA	NO DATA	NO DATA	NO DATA	NO DATA	NO DATA	NO DATA
	Fos	1.07287	1.67064	1.72205	0.658031	0.863836	0.90259	0.95195	0.902481	0.695894	1.12255	1.04805	1.21044	NO DATA	NO DATA	NO DATA	NO DATA	NO DATA	NO DATA	NO DATA	NO DATA	NO DATA	NO DATA
	Gbx2	0.893097	0.982439	1.01267	1.16758	0.957672	1.5524	0.683933	1.29125	0.987332	0.602301	1.54396	1.26088	NO DATA	NO DATA	NO DATA	NO DATA	NO DATA	NO DATA	NO DATA	NO DATA	NO DATA	NO DATA
	Gfap	0.777237	2.40425	1.22896	1.21957	0.591524	1.01717	2.43443	0.660183	0.982829	0.799405	1.05817	0.76724	NO DATA	NO DATA	NO DATA	NO DATA	NO DATA	NO DATA	NO DATA	NO DATA	NO DATA	NO DATA
	Hras1	0.822773	0.928644	1.05009	0.949911	1.37324	0.48966	0.764385	1.21937	1.2102	0.852618	1.53237	1.45949	NO DATA	NO DATA	NO DATA	NO DATA	NO DATA	NO DATA	NO DATA	NO DATA	NO DATA	NO DATA
	Map2	0.703512	0.740263	0.9538	1.84571	1.33914	0.927659	1.0462	1.39024	0.755152	2.72449	1.38944	0.804286	NO DATA	NO DATA	NO DATA	NO DATA	NO DATA	NO DATA	NO DATA	NO DATA	NO DATA	NO DATA
	Map2k1	1.24591	1.22876	1.26657	0.638346	0.668987	0.974765	0.703951	0.825036	0.818833	1.04072	1.02523	1.54177	NO DATA	NO DATA	NO DATA	NO DATA	NO DATA	NO DATA	NO DATA	NO DATA	NO DATA	NO DATA
	Mapk1	0.742461	0.781246	0.744471	0.975544	1.02446	1.05668	0.904066	0.559436	1.14639	1.52005	1.58474	1.50978	NO DATA	NO DATA	NO DATA	NO DATA	NO DATA	NO DATA	NO DATA	NO DATA	NO DATA	NO DATA
	Mapk3	0.925757	0.98873	1.00409	2.40637	1.1539	0.995909	0.989186	0.489494	1.2906	1.13216	2.39308	0.899611	NO DATA	NO DATA	NO DATA	NO DATA	NO DATA	NO DATA	NO DATA	NO DATA	NO DATA	NO DATA
	Nestin	1.27563	0.935716	1.06428	1.39281	0.906238	0.743028	0.614769	0.681303	0.67618	1.35886	1.41669	1.34968	NO DATA	NO DATA	NO DATA	NO DATA	NO DATA	NO DATA	NO DATA	NO DATA	NO DATA	NO DATA
	Pla2g6	0.806843	1.35267	1.3033	1.53769	1.14669	0.724157	1.34269	1.15705	0.724583	0.669775	0.735288	0.853307	NO DATA	NO DATA	NO DATA	NO DATA	NO DATA	NO DATA	NO DATA	NO DATA	NO DATA	NO DATA
	Raf1	1.40078	1.23728	0.541057	1.62516	0.645597	0.781527	0.983723	0.582815	0.866469	1.2133	1.1135	1.01628	NO DATA	NO DATA	NO DATA	NO DATA	NO DATA	NO DATA	NO DATA	NO DATA	NO DATA	NO DATA
	Rhog	0.841347	1.61009	1.30547	0.574641	1.23402	0.751783	0.937298	1.03365	1.02587	1.03562	0.91285	0.974126	NO DATA	NO DATA	NO DATA	NO DATA	NO DATA	NO DATA	NO DATA	NO DATA	NO DATA	NO DATA
	Rif1	1.02957	1.08335	0.810885	0.931991	0.55864	0.721295	0.446674	1.08172	1.49899	1.06553	0.970433	1.79575	NO DATA	NO DATA	NO DATA	NO DATA	NO DATA	NO DATA	NO DATA	NO DATA	NO DATA	NO DATA
	Rps6ka1	3.33328	1.01676	1.04805	0.983238	1.03043	0.604266	0.827388	0.964947	2.2877	0.62893	1.24237	0.955394	NO DATA	NO DATA	NO DATA	NO DATA	NO DATA	NO DATA	NO DATA	NO DATA	NO DATA	NO DATA
	Sall1	2.02755	2.13347	0.674507	1.1451	1.09281	0.907188	0.447261	0.787811	1.6564	0.732071	0.763223	1.19474	NO DATA	NO DATA	NO DATA	NO DATA	NO DATA	NO DATA	NO DATA	NO DATA	NO DATA	NO DATA
	Shc1	1.40118	1.47438	2.00784	0.979743	1.04408	0.817187	0.456288	0.830296	0.845739	1.02026	0.562519	1.70031	NO DATA	NO DATA	NO DATA	NO DATA	NO DATA	NO DATA	NO DATA	NO DATA	NO DATA	NO DATA
	Smarcad1	1.28024	0.917939	1.00881	0.93896	1.62906	0.864365	0.684949	0.664193	1.28779	1.76653	1.34168	0.991193	NO DATA	NO DATA	NO DATA	NO DATA	NO DATA	NO DATA	NO DATA	NO DATA	NO DATA	NO DATA
	Sox2	0.949356	1.6026	0.766033	1.27205	1.08284	0.759819	1.05064	1.15761	1.19763	0.906368	0.814113	0.835399	NO DATA	NO DATA	NO DATA	NO DATA	NO DATA	NO DATA	NO DATA	NO DATA	NO DATA	NO DATA
	Tuj1	1.96075	1.56132	1.08162	1.59708	0.918382	0.855386	1.11975	0.79249	0.914215	1.81603	0.765993	0.798609	NO DATA	NO DATA	NO DATA	NO DATA	NO DATA	NO DATA	NO DATA	NO DATA	NO DATA	NO DATA
sample	gene name	data-1	data-2	data-3	data-4	data-5	data-6	data-7	data-8	data-9	data-10	data-11	data-12	data-13	data-14	data-15	data-16	data-17	data-18	data-19	data-20	data-21	data-22
Day8_RA-8M	Atbf1	0.844452	0.990344	0.864719	1.45467	0.777041	1.43032	1.49727	0.583834	0.550656	1.45306	1	0.864899	1.16992	0.91703	0.763831	1.36825	1.45273	1.03282	1.30678	NO DATA	NO DATA	NO DATA
	Cdyl	1.28508	0.868773	0.808019	0.588695	1.04905	1.1456	1.44937	1.31554	1.01337	1	0.918101	0.961137	1.16633	1.21153	1.00131	0.881147	0.865075	0.999984	0.811099	NO DATA	NO DATA	NO DATA
	Fos	1.48497	1.52061	0.993141	0.88157	0.902461	0.902461	0.981844	0.974291	0.797675	1.11387	1.17715	0.958636	1.09135	2.00408	1.29353	1	1.1925	1.21178	0.921987	NO DATA	NO DATA	NO DATA
	Gbx2	1.09618	1.22849	1.05656	0.847182	0.896033	1.04509	1.04509	0.766501	1.02985	0.939357	1.12668	0.855483	1.12668	1	0.689835	1.04794	0.728701	0.783713	0.656072	NO DATA	NO DATA	NO DATA
	Gfap	0.862105	0.696289	0.746024	0.60241	2.20482	1	1.51807	0.777108	0.944964	0.857928	0.800306	2.80488	2.00656	1.45783	1.91111	3.18843	0.855946	1.49163	9.02309	NO DATA	NO DATA	NO DATA
	Hras1	1.15771	1.26632	0.99983	0.922784	1.153	0.833543	0.859176	1	1.38193	0.783797	1.25439	1.31318	1.16939	0.95791	0.989725	0.82666	1.01835	1.46592	0.975919	NO DATA	NO DATA	NO DATA
	Map2	0.927912	1.19382	1.68109	0.696441	1.29845	3.36416	0.979739	0.527098	1.48618	0.816182	1.40909	0.904119	1	2.18376	0.958754	1.23162	0.805501	0.86867	1.16319	NO DATA	NO DATA	NO DATA
	Map2k1	0.678664	1.81131	1.1829	1.74082	0.974285	0.666239	0.959957	0.952573	1.44905	3.06814	0.772414	0.41875	1	1.03876	0.992593	1.62404	1.04468	0.967554	1.44397	NO DATA	NO DATA	NO DATA
	Mapk1	0.75327	1.02933	1.02933	0.739913	0.895915	1.15466	0.825745	0.776496	1.00476	1.24851	1	1.12454	1	1.01119	0.9441	0.373794	1.03017	0.440443	0.455736	NO DATA	NO DATA	NO DATA
	Mapk3	1.12739	1.35377	1.47005	0.945618	0.438606	0.438606	1.54518	1.53329	1.59463	0.651969	1.06916	0.636689	1.36744	0.913427	0.603675	1	0.673305	1.0312	0.724555	NO DATA	NO DATA	NO DATA
	Nestin	0.842014	1.54667	0.688889	0.667528	0.861326	0.861326	0.585702	1	0.653333	1.41778	0.887231	1.47569	1.61277	2.20069	1.60082	1.88317	1.85588	1.23043	0.802469	NO DATA	NO DATA	NO DATA
	Pla2g6	0.75772	0.775905	1.31831	1.40235	1.15723	1.9185	2.20369	0.851306	1.01427	0.374575	0.812281	1	0.499167	1.17844	1.1058	0.451586	1.40783	0.708062	0.546846	NO DATA	NO DATA	NO DATA
	Raf1	1.25111	1.04293	1.04293	0.96069	1.0605	0.729875	0.729875	1.33091	0.881988	1.55796	0.990903	1.04993	0.804734	0.773542	1.86579	1	0.985507	1.03157	0.592373	NO DATA	NO DATA	NO DATA
	Rhog	1.04835	1.09175	1.68582	0.83571	1.75474	0.850859	0.724619	0.994637	1.03442	1.024	1.15453	1	0.823972	0.855909	0.817868	1.19024	1.21075	0.78474	0.811988	NO DATA	NO DATA	NO DATA
	Rif1	0.360338	1.07495	1.31251	0.587744	1.48242	1.48242	2.27261	0.99796	1.12886	0.739657	1.622	1.00204	0.743416	0.994268	1	0.823851	0.912637	0.983782	1.01794	NO DATA	NO DATA	NO DATA
	Rps6ka1	1.3791	0.87561	1.24146	0.779921	0.900454	0.916998	0.964265	0.886492	1	0.853659	1.35375	1.41721	1.07617	1.11789	2.68293	1.24865	1.14219	0.851203	0.698679	NO DATA	NO DATA	NO DATA
	Sall1	0.95789	2.77011	1.36748	4.57895	1	0.848297	1.17957	0.860205	1.14383	0.770006	0.834527	1.20438	0.834527	1.25077	0.837221	0.68717	0.601965	1.86824	1.2231	NO DATA	NO DATA	NO DATA
	Shc1	1	1.2288	2.22268	0.828819	0.974738	0.863839	1.05062	0.752941	2.84311	0.891482	1.66883	1.44118	1.48903	1.18486	0.970458	0.907958	0.8948	0.373944	1.6732	NO DATA	NO DATA	NO DATA
	Smarcad1	1.26432	0.983731	0.921642	0.893064	0.933017	0.933017	0.922206	1	1.04	1.04	1.19549	1.26385	1.18101	1.22679	0.977336	1.21402	0.837896	0.913991	1.06489	NO DATA	NO DATA	NO DATA
	Sox2	0.564234	1.16608	1.58704	1.17989	0.896389	1.80094	0.955536	1.48552	1.08083	1.12503	1.74454	1	1.74454	0.992248	0.907221	0.716764	0.706377	0.799906	0.545392	NO DATA	NO DATA	NO DATA
	Tuj1	0.679475	0.747149	2.46092	0.497738	1	1.81448	0.950226	0.942917	1.8025	0.961955	0.605491	0.633873	1.08466	1.47511	1.07662	0.592294	1.18011	1.05381	1.33767	NO DATA	NO DATA	NO DATA
sample	gene name	data-1	data-2	data-3	data-4	data-5	data-6	data-7	data-8	data-9	data-10	data-11	data-12	data-13	data-14	data-15	data-16	data-17	data-18	data-19	data-20	data-21	data-22
Day8_RA-7M	Atbf1	1.39115	1.07898	1.09458	0.768412	1.26578	0.892951	0.709445	0.963	1.037	1.92224	0.704378	0.636303	1.29186	0.897968	1.23076	0.861827	NO DATA	NO DATA	NO DATA	NO DATA	NO DATA	NO DATA
	Cdyl	1.0043	1.07472	0.995698	0.661131	1.36073	0.798333	0.827119	1.151	0.903919	0.662592	0.573922	1.03513	1.0271	0.85365	1.07392	1.01949	NO DATA	NO DATA	NO DATA	NO DATA	NO DATA	NO DATA
	Fos	1.24772	0.746067	0.854142	1.15634	0.949877	1.01853	0.981471	0.747803	0.794085	1.35352	0.898598	1.20382	1.27213	1.08267	1.13388	0.873627	NO DATA	NO DATA	NO DATA	NO DATA	NO DATA	NO DATA
	Gbx2	1.40326	1.53237	0.869077	0.709299	0.698712	1.19267	0.879171	1.28983	1.10014	0.823355	0.970738	1.27057	0.803402	1.02926	0.81643	1.24071	NO DATA	NO DATA	NO DATA	NO DATA	NO DATA	NO DATA
	Gfap	1.92867	1	0.919666	1	0.368463	0.595059	0.833654	0.857241	1.28053	0.693661	1.85463	1.09555	1.81517	0.396553	1.27997	1.23814	NO DATA	NO DATA	NO DATA	NO DATA	NO DATA	NO DATA
	Hras1	1.52528	1.30268	1.00616	0.863661	1.2048	1.16317	0.968763	0.705344	1.25748	1.05564	1.1921	0.940483	0.993844	0.904077	0.971988	0.940224	NO DATA	NO DATA	NO DATA	NO DATA	NO DATA	NO DATA
	Map2	2.1676	0.707097	0.933571	0.823332	0.906461	0.724868	0.855457	1.00188	1.12764	1.28785	0.945042	1.4073	1.12443	0.998122	1.04533	1.01117	NO DATA	NO DATA	NO DATA	NO DATA	NO DATA	NO DATA
	Map2k1	0.77897	1.00429	0.980176	0.995708	2.36333	1.03491	1.1738	0.908974	0.97568	1.0181	0.894943	2.38776	1.00849	1.04533	0.945482	0.914584	NO DATA	NO DATA	NO DATA	NO DATA	NO DATA	NO DATA
	Mapk1	0.919453	1.3592	1.05832	0.576281	1.33137	0.0827262	0.965881	1.18059	0.756959	1.14637	0.903337	0.986484	1.04246	1.38693	0.922844	1.01352	NO DATA	NO DATA	NO DATA	NO DATA	NO DATA	NO DATA
	Mapk3	0.424604	0.819515	0.779737	1.24709	0.682486	0.720104	0.894794	1.48197	1.42623	1.43901	0.817966	1.28368	1.35651	0.445044	1.10521	2.06986	NO DATA	NO DATA	NO DATA	NO DATA	NO DATA	NO DATA
	Nestin	0.976195	0.627432	0.980239	0.699576	1.28997	0.963431	2.52036	0.973402	2.09618	2.18731	2.18731	1.15817	0.843212	1.21946	1.01976	0.9506	NO DATA	NO DATA	NO DATA	NO DATA	NO DATA	NO DATA
	Pla2g6	1.35615	1.24915	1.18311	1.2821	0.938374	0.980755	0.64575	0.864602	0.958333	1	1	1.41182	1.49192	1.19645	0.75877	0.958818	NO DATA	NO DATA	NO DATA	NO DATA	NO DATA	NO DATA
	Raf1	1.23673	0.557134	1.49379	0.816816	1.12554	0.785178	0.995382	1.00462	0.817996	2.39358	1.33679	0.844923	0.892861	1.60433	0.7622	1.14056	NO DATA	NO DATA	NO DATA	NO DATA	NO DATA	NO DATA
	Rhog	1.25739	1.12092	0.953181	1.98979	0.676243	0.560164	0.731705	1.37873	0.999337	1.04671	0.872256	0.822384	0.869044	1.98423	1.30314	1.00066	NO DATA	NO DATA	NO DATA	NO DATA	NO DATA	NO DATA
	Rif1	0.633199	1.20078	0.856202	1.6178	1.03629	1.00193	0.823887	0.961974	1.50412	0.849903	1.13454	1.00251	0.900484	1.40987	0.998072	0.900368	NO DATA	NO DATA	NO DATA	NO DATA	NO DATA	NO DATA
	Rps6ka1	1.18686	0.823776	0.670391	1.42072	1.39951	1.0076	0.628101	1.1149	1.51245	1.30185	1.31327	0.884208	0.648251	0.949619	0.992404	0.959972	NO DATA	NO DATA	NO DATA	NO DATA	NO DATA	NO DATA
	Sall1	1.39799	0.92703	1.29658	2.89426	1.22629	0.905966	0.884918	0.989096	1.0109	0.960426	0.764656	1.09004	0.888146	1.04784	1.37659	0.654374	NO DATA	NO DATA	NO DATA	NO DATA	NO DATA	NO DATA
	Shc1	1.20782	0.659352	0.69075	1.10181	0.491406	0.640224	0.308954	2.18355	0.612359	0.531103	1.39	1.28738	1.36042	1.41486	1.48178	0.898188	NO DATA	NO DATA	NO DATA	NO DATA	NO DATA	NO DATA
	Smarcad1	1.08404	0.816404	0.945151	0.891929	0.878616	0.982931	0.955373	1.33511	1.30335	0.877098	0.877098	1.01707	1.05249	1.5618	1.20662	1.04289	NO DATA	NO DATA	NO DATA	NO DATA	NO DATA	NO DATA
	Sox2	0.853194	1.35426	1.57529	0.953171	1.00402	2.83313	0.933549	1.31545	1.2515	0.995981	0.693576	1.13286	0.961537	0.912194	1.14753	0.788418	NO DATA	NO DATA	NO DATA	NO DATA	NO DATA	NO DATA
	Tuj1	1.62159	0.775551	1.05101	0.747091	0.189242	0.950292	1.02704	1.04083	0.684833	0.51724	1.04469	1.5916	0.592828	1.52999	1.05977	0.972962	NO DATA	NO DATA	NO DATA	NO DATA	NO DATA	NO DATA
sample	gene name	data-1	data-2	data-3	data-4	data-5	data-6	data-7	data-8	data-9	data-10	data-11	data-12	data-13	data-14	data-15	data-16	data-17	data-18	data-19	data-20	data-21	data-22
Day29_Control	Atbf1	1.00432	1.19358	0.782906	1.05112	1.10175	1.05112	1.22272	1.10269	0.995676	0.549211	0.926939	0.89476	0.901696	1.06603	0.927303	1.05702	0.810169	0.610435	NO DATA	NO DATA	NO DATA	NO DATA
	Cdyl	0.996808	0.688587	0.826882	0.819875	1.2109	1.24726	1.12764	1.00696	0.845732	1.22748	0.806924	1.05069	1.05884	1.00319	0.920867	0.888662	0.93623	1.18364	NO DATA	NO DATA	NO DATA	NO DATA
	Fos	0.899021	1.2147	0.906705	1.39925	1.2184	0.933064	1.20611	1.23731	1.21641	0.898058	1.11676	0.758647	1.01937	0.980629	0.859268	0.840314	1.09048	0.868182	NO DATA	NO DATA	NO DATA	NO DATA
	Gbx2	1.18191	0.938931	0.97475	0.96649	0.832247	0.844223	0.844223	1.06806	1.18027	1.14599	0.87095	1.55901	1.57642	1.02525	0.687023	1.29827	0.848675	1.27025	NO DATA	NO DATA	NO DATA	NO DATA
	Gfap	0.354511	1.23352	0.84343	0.545401	0.994138	2.43613	1.01808	1.46021	0.577566	1.00586	1.54559	0.841596	0.665192	1.13038	1.24198	0.599407	2.19257	0.802538	NO DATA	NO DATA	NO DATA	NO DATA
	Hras1	0.850169	0.841176	1.09867	0.822203	1.10442	1.18872	0.725802	1.09326	1.35053	0.997812	0.862676	0.878307	1.00219	1.14947	0.964165	1.29602	1.18868	0.834845	NO DATA	NO DATA	NO DATA	NO DATA
	Map2	0	0.484654	0.966547	0.575013	3.2967	1.16372	0.629776	1.95491	1.98832	1.7965	0.521544	0.9196	0.513458	0.857465	10.2883	2.56582	1.03345	1.53416	NO DATA	NO DATA	NO DATA	NO DATA
	Map2k1	0.357506	0.59858	1.27333	1.31407	1.26066	0.740778	0.222233	0.734553	0.747109	1.57382	1.44539	1.41204	0.854378	0.757179	0.680091	1.1653	1.1653	1.14562	NO DATA	NO DATA	NO DATA	NO DATA
	Mapk1	1.64189	0.701391	0.963692	1.43553	1.70856	1.26955	0.66169	0.604974	0.615315	0.784144	1.51928	0.376654	0.687337	1.03631	1.23582	2.26531	2.26531	0.405583	NO DATA	NO DATA	NO DATA	NO DATA
	Mapk3	0.755938	1.28143	0.967222	0.959026	0.584497	1.11134	1.84471	2.06975	0.449474	2.04399	0.712851	0.824415	1.46552	0.302115	0.820834	1.03278	1.03278	1.79589	NO DATA	NO DATA	NO DATA	NO DATA
	Nestin	0.435866	1.52532	1.56443	1.40375	0.830147	0.288441	2.30753	0.991525	1.00847	0.8662	1.15538	0.954172	0.850168	1.16362	0.989518	1.1679	0.684057	1.70316	NO DATA	NO DATA	NO DATA	NO DATA
	Pla2g6	1.09126	1.07307	0.41272	0.658785	0.447608	0.73939	1.8818	1.21274	1.2663	0.850037	0.805091	1.3479	0.775594	1.56036	0.750893	1.02887	1.11091	0.971132	NO DATA	NO DATA	NO DATA	NO DATA
	Raf1	1.12877	4.87245	1.13842	0.822136	1.29179	1.63983	3.24855	0.775568	0.403376	0.765913	0.87123	1.17383	1.18292	0.484052	1.1986	0.775017	0.786584	0.75829	NO DATA	NO DATA	NO DATA	NO DATA
	Rhog	1.30446	1.28272	1.10074	0.907255	0.889428	1.00204	0.907255	0.993623	0.638231	1.10148	1.39655	1.36432	0.903385	0.677653	0.997957	0.975943	1.16314	1.39477	NO DATA	NO DATA	NO DATA	NO DATA
	Rif1	0.965649	0.884068	1.03435	0.679284	0.792227	0.539431	1.61829	0.528295	0.711956	1.16082	1.11379	1.64422	0.938133	1.35406	0.65585	1.18454	1.14409	1.24377	NO DATA	NO DATA	NO DATA	NO DATA
	Rps6ka1	1.01538	1.10412	1.02406	1.39569	0.985685	1.28703	0.677321	1.27622	1.01431	0.984854	0.851436	0.911788	0.918856	0.722197	1.7096	0.906131	1.07269	0.87325	NO DATA	NO DATA	NO DATA	NO DATA
	Sall1	0.845006	0.495504	0.491455	0.593608	0.958338	1.20051	1.88936	1.54842	0.970624	1.08992	1.51674	1.02938	1.57224	0.727801	1.68708	1.11945	0.852319	0.824522	NO DATA	NO DATA	NO DATA	NO DATA
	Shc1	0.758566	0.974786	4.12953	1.17233	0.504449	0.999928	1.76711	1.00007	0.886762	0.861005	2.17049	1.22843	1.12756	0.868505	1.0707	0.934897	0.934897	1.39769	NO DATA	NO DATA	NO DATA	NO DATA
	Smarcad1	0.68346	0.976323	1.32624	0.923995	1.32152	0.82651	1.09989	1.07384	0.849604	1.11858	0.935309	1.47446	1.48589	0.736751	1.23062	0.892721	0.892721	1.02368	NO DATA	NO DATA	NO DATA	NO DATA
	Sox2	0.993697	1.0063	0.867567	0.585836	0.853704	1.02336	1.06785	1.01476	1.00967	0.936772	0.992179	0.982744	1.0989	0.525028	1.19085	1.73722	0.746363	1.05131	NO DATA	NO DATA	NO DATA	NO DATA
	Tuj1	0.991871	2.13005	0.712892	1.12108	1.07551	0.56624	1.4327	1.89924	0.183972	0.487507	0.709723	0.872718	1.6512	1.6385	1.00813	0.389081	0.451729	1.49692	NO DATA	NO DATA	NO DATA	NO DATA
sample	gene name	data-1	data-2	data-3	data-4	data-5	data-6	data-7	data-8	data-9	data-10	data-11	data-12	data-13	data-14	data-15	data-16	data-17	data-18	data-19	data-20	data-21	data-22
Day29_RA-8M	Atbf1	0.958261	0.899266	1	1.04084	1.10811	0.528431	2.12892	1.10811	2.07902	0.582314	1.69913	1.67101	0.866761	0.730995	0.93691	1.19126	0.813526	NO DATA	NO DATA	NO DATA	NO DATA	NO DATA
	Cdyl	1.31986	1.02601	1.42751	0.735638	0.922468	1.20385	1.23274	0.497743	1.46104	0.997894	1.33275	1	0.788235	1.70463	0.815032	0.809211	0.849494	NO DATA	NO DATA	NO DATA	NO DATA	NO DATA
	Fos	1.18245	0.992308	0.992693	1	0.992693	0.71044	1.06263	0.945253	1.23788	1.42033	0.695612	0.96941	0.927864	1.08258	1.4571	1.82637	1.08422	NO DATA	NO DATA	NO DATA	NO DATA	NO DATA
	Gbx2	1.00802	0.782712	1.08532	1.06849	1.03986	1.44612	1.19216	1.10236	0.868235	1.14	0.810468	0.853593	0.618557	0.982391	0.763183	1	0.769057	NO DATA	NO DATA	NO DATA	NO DATA	NO DATA
	Gfap	1	1.10982	0.992126	1.11843	0.717383	1.75457	0.961477	0.848213	0.938942	1.04147	0.999053	1.07256	0.809011	1.2128	1.19535	0.789231	1.31185	NO DATA	NO DATA	NO DATA	NO DATA	NO DATA
	Hras1	1.23017	1.07207	0.948541	1.26663	0.711731	0.979861	0.723119	0.00234208	1	0.943342	0.792421	0.923408	1.04577	1.00523	1.30034	1.10408	1.26576	NO DATA	NO DATA	NO DATA	NO DATA	NO DATA
	Map2	3.03395	0.663366	0.831059	0.917952	5.74647	0.532952	1.92554	2.57426	1.88041	0.942029	1	0.557115	1.49859	1.22136	0.657454	0.965347	3.23191	NO DATA	NO DATA	NO DATA	NO DATA	NO DATA
	Map2k1	0.297506	0.564982	1.32943	1.30882	1.42782	1.41667	1.45067	0.345557	1	1.00483	0.984615	1.03483	0.439728	1.09225	0.817814	0.761905	0.778589	NO DATA	NO DATA	NO DATA	NO DATA	NO DATA
	Mapk1	1.08486	0.817929	0.524769	1.55869	0.960258	1.00689	1.20945	1.1904	1	1.23611	0.984615	0.888471	1.18785	1.13018	0.933552	0.664117	0.653831	NO DATA	NO DATA	NO DATA	NO DATA	NO DATA
	Mapk3	1	1.44987	5.08261	0.872665	2.47218	0.879483	0.925377	2.08184	1.79931	0.621169	1.87093	1.12528	1.35	0.561625	0.698431	0.903689	0.471162	NO DATA	NO DATA	NO DATA	NO DATA	NO DATA
	Nestin	1.15136	1.11593	1.14229	1.12458	0.391304	1.40004	0.943715	1	1.46279	0.698402	0.729796	1.23996	0.706352	3.0998	0.88839	0.455364	0.465336	NO DATA	NO DATA	NO DATA	NO DATA	NO DATA
	Pla2g6	0.481724	0.973689	0.408282	0.981237	1.0063	1.7419	1.28105	1.49864	4.05569	2.25001	1.02765	2.31717	1	0.45195	0.64952	0.507625	0.427461	NO DATA	NO DATA	NO DATA	NO DATA	NO DATA
	Raf1	1.57965	1.53105	5.18679	0.613236	0.884429	0.726975	1	0.710738	0.582372	2.06514	2.19223	0.807953	1.54303	1.33993	1.11088	0.858447	0.851335	NO DATA	NO DATA	NO DATA	NO DATA	NO DATA
	Rhog	1.18894	0.901536	1.17958	1.13096	1.39525	0.722017	1.68887	0.820133	0.691448	0.695351	1.74431	1.03731	2.69775	0.894914	1	0.692072	0.707227	NO DATA	NO DATA	NO DATA	NO DATA	NO DATA
	Rif1	0.475228	0.460606	0.818898	0.390886	0.880935	1.1572	0.624	1.16631	0.683239	1.8498	1	1.90502	1.08052	1.02942	1.03161	0.725974	1.13294	NO DATA	NO DATA	NO DATA	NO DATA	NO DATA
	Rps6ka1	0.968521	0.797027	1.21018	1.90538	1.91726	5.61689	0.921008	0.906504	0.706046	0.696596	3.33866	0.850558	1.36918	0.983193	1.24651	1.34451	1	NO DATA	NO DATA	NO DATA	NO DATA	NO DATA
	Sall1	0.531128	0.467987	2.34251	2.3062	1.14731	1.39857	0.723976	1	0.867421	0.898247	1.2156	1.16909	1.1179	0.998059	0.832697	2.08045	0.88482	NO DATA	NO DATA	NO DATA	NO DATA	NO DATA
	Shc1	0.678335	0.596175	0.650181	0.791703	1.88781	0.848818	1.91801	1.01519	1.87872	1.57462	3.2316	1	0.605328	0.824778	0.531519	2.07467	1.66013	NO DATA	NO DATA	NO DATA	NO DATA	NO DATA
	Smarcad1	1.47503	0.6961	0.900697	0.990499	1.29443	0.924774	0.861122	1	1.12529	1.08944	1.17946	1.46127	0.881857	0.593511	0.584971	1.19714	1.22336	NO DATA	NO DATA	NO DATA	NO DATA	NO DATA
	Sox2	1.42252	0.546915	1.4616	1	0.643642	1.40029	1.7745	1.4616	1.29718	0.832975	0.808911	0.85784	1.45665	0.904315	0.722844	0.918388	1.45436	NO DATA	NO DATA	NO DATA	NO DATA	NO DATA
	Tuj1	0.832874	1.36255	1.01579	1.00004	1.22105	0.840748	0.903705	1	0.475206	1.66621	1.23915	1.28696	1.83816	0.683058	0.764597	0.353308	0.62451	NO DATA	NO DATA	NO DATA	NO DATA	NO DATA
sample	gene name	data-1	data-2	data-3	data-4	data-5	data-6	data-7	data-8	data-9	data-10	data-11	data-12	data-13	data-14	data-15	data-16	data-17	data-18	data-19	data-20	data-21	data-22
Day29_RA-7M	Atbf1	0.701875	1.14763	1.29983	1.05661	0.717754	0.963188	0.739408	1.61695	0.745728	2.87632	0.710645	1.03681	0.662192	1.37866	0.577453	1.12768	1.05672	1.11926	1.26349	0.941838	0.912172	0.938235
	Cdyl	1.11941	0.78651	0.781915	1.37363	0.655478	0.494747	0.507325	1.49102	0.362946	1.23171	0.838868	0.998712	1.0029	1.03609	0.839016	1.37411	1.35375	1.48281	0.900398	0.710345	1.00129	1.14983
	Fos	0.760878	0.661071	0.928886	0.947804	0.882367	1.1101	1.60447	1.65011	1.61818	1.19299	0.958658	0.973924	0.6492	1.51544	0.856488	1.24581	1.2834	1.14008	1.25214	0.839966	1.02608	0.931514
	Gbx2	1.48624	1.60882	0.845506	1.01189	1.76335	1.01189	0.358115	0.561302	0.58529	1.05155	0.509169	0.688256	1.94871	1.10815	0.988112	1.28557	0.980792	0.918572	1.14699	1.25598	0.772013	0.699649
	Gfap	0.729487	1.03391	0.999386	0.956216	0.483226	0.996511	0.339256	0.688606	0.546682	0.887379	1.1047	1.08703	1.02938	1.02161	1.00061	1.45891	1.08753	0.852916	0.866998	1.16856	1.15233	1.23451
	Hras1	0.813326	1.03909	0.858073	1.21704	0.953054	0.664532	1.7409	0.93888	0.979003	0.457067	0.931247	0.515599	1.63982	0.527467	1.61534	1.07943	1.1173	1.18495	1.03558	1.021	1.43213	0.879343
	Map2	2.41754	0.930253	0.638694	2.12016	2.06886	1.17897	1.38164	0.687825	0.645497	0.510955	1.67634	0.671317	1.56205	0.935412	0.742528	0.847258	1.99797	1.06459	2.22631	3.68076	0.549441	0.565139
	Map2k1	4.45388	0.960074	1.74796	1.27203	1.71976	0.475628	0.638951	1.37496	0.408	1.09339	0.457012	1.52755	0.861844	0.875364	0.65255	0.909034	1.70521	0.90225	3.64553	1.03993	0.663001	1.92474
	Mapk1	1.01819	0.882972	0.911033	1.1266	1.46475	1.1458	1.0814	1.64272	0.599107	0.822152	0.72416	0.938738	0.674786	0.62491	0.615583	1.30739	0.897889	1.11845	1.40385	0.981807	1.19004	1.22404
	Mapk3	0.316921	1.2436	0.24938	1.08041	0.828083	1.08041	3.70636	3.58484	0.426624	0.919589	0.432867	1.44135	0.849923	1.36492	0.918833	2.18032	0.912027	2.16405	2.8421	0.368253	1.3238	0.886246
	Nestin	1.01264	0.897136	0.484246	0.754299	0.757447	1.64016	1.75681	1.52523	1.28956	1.66441	0.526326	1.1476	0.771841	1.01974	0.987361	1.04133	1.474	0.728641	0.928621	1.03263	0.951959	0.922304
	Pla2g6	0.500903	1.30647	1.02704	1.30583	0.814443	0.823678	0.471938	0.950967	1.6659	2.32579	0.907303	1.09609	0.505591	1.03797	1.03897	1.03681	0.535279	1.10493	1.04969	0.893284	0.972955	0.879211
	Raf1	1.73807	0.87645	0.895894	0.981938	1.3709	0.605741	0.97639	1.14253	1.06387	1.01816	1.00988	0.769465	1.03649	1.3677	0.629501	1.46957	1.13347	0.698593	0.990121	1.24965	0.798312	0.867045
	Rhog	1.23762	0.413658	0.924184	0.989986	0.858312	1.35559	2.18368	1.27267	0.8446	0.981872	0.764865	1.01001	0.956452	1.15667	1.1394	0.653359	2.03105	0.765318	1.31012	1.29167	0.819894	1.17162
	Rif1	0.991494	0.758241	0.685974	0.999966	1.07335	0.416652	1.24756	1.00003	1.59432	1.30583	1.11487	0.814706	0.809695	1.39787	1.42968	2.03934	3.34606	0.805134	0.813841	1.76097	0.791235	0.965086
	Rps6ka1	0.657352	1.09798	0.637877	1.42954	0.627589	0.760085	0.779409	1.87594	1.77471	1.18297	2.0016	1.02724	0.972763	0.903088	0.889609	2.55325	0.786071	0.847373	1.39724	1.30034	0.55025	1.35681
	Sall1	1.05261	0.609132	0.736335	0.71103	1.33637	0.71322	0.324879	0.975988	0.416742	1.28298	0.896957	1.04938	1.39323	1.06198	1.37243	1.51624	1.0711	0.595247	0.806338	1.5769	0.583354	1.02401
	Shc1	1.09728	0.191525	1.19581	0.902721	2.60041	0.680132	0.817887	1.81517	0.684201	1.81517	1.35639	0.688293	2.00072	5.9965	0.390822	0.433137	0.387927	0.491319	1.56576	1.29081	1.21054	0.844335
	Smarcad1	0.925526	0.888505	0.845245	1.21563	0.98375	0.565028	0.84024	0.560396	0.584345	1.04057	2.38711	1.30042	0.652263	1.16053	1.24589	0.998234	0.943519	1.40149	1.67375	1.3565	1.00177	1.43667
	Sox2	1.15243	0.725461	1.2376	1.4127	0.599676	0.970529	0.829977	1.46059	0.468914	1.02947	1.09483	0.885063	1.60756	0.662945	0.801932	0.825007	1.27627	1.05232	0.867962	1.08883	1.15557	0.693074
	Tuj1	0.845375	1.0835	0.888112	0.228252	0.800972	1.44413	0.841699	1.0013	0.998698	1.0013	0.755666	1.20247	2.63953	1.25136	1.23269	1.24196	1.22356	0.622289	0.785307	0.759285	0.438916	1.11916
