# Supplementary material for: Identification of Stage-Specific Gene Expression Signatures in Response to Retinoic Acid during the Neural Differentiation of Mouse Embryonic Stem Cells
Source: Front Genet. 2012 Aug 7;3:141. doi: 10.3389/fgene.2012.00141 (PMC3413097; doi:10.3389/fgene.2012.00141)
Supplement: Supplementary Table S3 — Input data of gene expression values for set 3. Values are normalized expression values in beads of each gene with approximate 30 replicates. [file 26208_Sone_DataSheet3.XLSX]

## Sheet: Sheet1
ES		Adora2a	Ascl1	Bdnf	Drd5	Fgf13	Gdnf	Gfap	Gnao1	Gusb	Map2	Mef2c	Nestin	Notch2	Nrp2	Pax5	Pou3f3	Slit2	Tnr	Tuji1	Ywhah
	Adora2a	0	0.042578	0.17582	0.055111	-0.0071556	0.46524	0.16982	-0.072711	0.016489	-0.10373	0.99951	0.090133	-0.12907	0.11404	0.0956	-0.079111	-0.058667	0.059778	0.0604	0.039911
	Ascl1	0.041644	0	0.13804	0.10756	-0.0028889	-0.039689	-0.057956	0.41004	0.017644	0.095378	-0.075556	-0.032089	0.15693	0.069644	0.12622	0.085867	0.12796	-0.051778	-0.086489	0.054178
	Bdnf	0.012889	0.019378	0	0.0063556	0.00022222	-0.013822	0.014978	-0.026178	-0.0024889	0.029422	-0.027467	0.0054667	0.036356	-0.0061778	-0.032133	-0.026489	-0.025156	0.026356	-0.013111	-0.020044
	Drd5	0.10693	0.12058	0.35929	0	0.0053778	0.13511	0.8216	0.087422	-0.038622	-0.090889	0.083467	0.039378	0.19124	0.050356	0.66836	0.094667	0.66671	0.083689	0.093867	-0.049733
	Fgf13	-0.11596	0.19182	0.2368	0.83191	0	0.6404	0.23151	0.36387	0.9228	0.22089	-0.085289	0.21867	0.44991	0.42218	0.18031	0.42573	0.23431	-0.18293	0.40929	0.9964
	Gdnf	0.42764	-0.038311	-0.32969	0.055422	0.0072889	0	-0.053022	0.090444	-0.016978	-0.093289	-0.061511	0.028578	0.13596	-0.019378	-0.084933	0.069378	0.065644	-0.2244	0.062444	-0.039511
	Gfap	0.043378	-0.028844	0.42027	0.0092	-0.00075556	-0.027333	0	0.040933	0.012311	-0.055111	-0.046222	-0.019022	-0.078444	0.016044	0.53267	0.055556	-0.044489	-0.072622	0.032889	-0.034756
	Gnao1	-0.021289	0.019422	-0.054622	-0.0192	0.0020889	0.023956	0.0288	0	-0.0084889	0.044267	-0.032133	-0.015778	-0.062489	0.0089333	-0.041244	0.033289	0.033111	0.032356	-0.024756	-0.027067
	Gusb	-0.075422	0.86636	0.31996	0.14298	0.057378	0.098489	0.14889	0.12329	0	0.68671	0.076	0.75836	0.29284	0.066444	0.22173	0.15396	0.18462	-0.0808	0.61813	-0.065822
	Map2	-0.020444	-0.023111	0.059867	0.018933	-0.0010222	0.021511	-0.024844	0.034489	0.0035556	0	0.029644	-0.015156	0.057733	0.012489	0.030978	-0.031111	-0.034978	-0.033067	0.023333	0.021911
	Mef2c	0	-0.022756	-0.076133	0.019289	-0.0012444	0.023956	-0.030978	-0.039333	0.0061333	-0.040089	0	0.011422	0.0696	0.0079111	0.044533	-0.038578	-0.034978	-0.038089	0.028622	0.0288
	Nestin	0.42853	-0.063333	0.60387	-0.062	0.039244	0.12538	-0.10578	-0.1552	0.10324	0.1884	-0.062667	0	-0.19831	0.094933	-0.24436	0.43453	-0.094889	-0.086933	0.14702	-0.068222
	Notch2	-0.016978	-0.020133	0.029644	0.013289	-0.0008	0.018978	-0.024622	-0.025956	0.0049778	-0.028444	0.026489	-0.013556	0	0.0090667	-0.026933	0.026978	-0.026133	-0.025689	0.017422	-0.019644
	Nrp2	0.61098	0.12142	-0.27204	0.072533	0.3084	-0.10404	0.066	0.56409	-0.038889	0.10067	-0.060089	0.13547	0.23044	0	-0.078489	0.097244	0.28773	0.059644	0.065422	-0.052667
	Pax5	0.018489	0.021067	-0.062889	-0.0023111	0.00026667	-0.022267	0.071333	-0.034044	-0.0064	-0.036844	0.030444	-0.013067	-0.053022	-0.010044	0	-0.032267	0.036489	0.029067	-0.020756	-0.023289
	Pou3f3	-0.0244	0.026578	-0.057422	-0.019333	0.0008	-0.024089	0.032311	0.032667	-0.0085778	-0.038089	0.030222	0.013333	0.062222	-0.012	-0.039378	0	0.052178	-0.037289	0.023956	0.023822
	Slit2	-0.024844	-0.028889	-0.083156	0.014489	-0.0010222	0.027156	-0.032711	-0.039378	0.010489	-0.094844	0.034133	-0.018756	-0.075911	0.017422	0.069289	0.10133	0	-0.038178	0.027689	-0.026444
	Tnr	-0.019467	-0.023156	0.11218	0.015022	-0.00088889	-0.020622	-0.038089	0.042	0.0044	-0.037422	-0.032533	-0.014267	-0.068578	0.011111	0.040889	-0.037156	-0.030044	0	0	0.0252
	Tuji1	0.057511	-0.0696	0.23622	-0.055956	0.0030222	0.0716	0.13978	0.10747	-0.017511	0.12596	0.104	0.037244	0.20196	-0.030667	-0.084267	0.11498	0.098222	1	0	-0.049378
	Ywhah	0.035378	0.056178	-0.11973	-0.037733	4.4444e-05	0.056311	-0.049867	0.092667	-0.026978	0.27809	0.048933	-0.032133	-0.13564	-0.029067	0.060489	0.12756	-0.049644	-0.054489	0.0436	0
EB		Adora2a	Ascl1	Bdnf	Drd5	Fgf13	Gdnf	Gfap	Gnao1	Gusb	Map2	Mef2c	Nestin	Notch2	Nrp2	Pax5	Pou3f3	Slit2	Tnr	Tuji1	Ywhah
	Adora2a	0	0.032889	-0.069244	-0.013644	-0.037556	-0.0016889	-0.29351	0.063378	-0.024133	0.0844	-0.0352	-0.019956	0.033911	-0.025333	1	-0.031778	0.0039556	0	-0.0011556	-0.0308
	Ascl1	0.028756	0	-0.058489	-0.014844	-0.030933	0.015467	0.047778	-0.032533	0.029689	0.023822	0	0.020533	0.033956	-0.024311	0.036711	0.054444	-0.021067	-0.00013333	-0.0033778	-0.026489
	Bdnf	-0.027333	-0.028356	0	-0.012311	-0.027511	-0.0072444	-0.66538	-0.0252	-0.018667	0.018889	-0.022711	0.0082222	-0.026356	-0.0208	0.036978	0.025689	0.011644	0	0.0015556	-0.024444
	Drd5	-0.10213	-0.065956	-0.23969	0	0.11102	0.0744	0.16409	-0.084889	0.084756	0.5368	0.19676	-0.060933	0.0928	0.0824	0.91404	0.28493	-0.052533	0	0.082	0.080533
	Fgf13	-0.033644	-0.030622	-0.047822	-0.018933	0	0.0048444	0.0536	-0.037067	-0.0244	-0.034978	-0.035156	-0.022622	0.029644	-0.023644	-0.068489	0.031422	-0.017422	0	-0.0010222	-0.026044
	Gdnf	-0.13893	0.060489	0.21227	0.052711	0.5676	0	-0.18644	0.48476	0.099156	-0.19787	0.10809	0.0564	0.12529	0.052711	-0.56267	-0.080133	1	0	0.028222	0.076889
	Gfap	-0.0031556	0.022978	-0.064	0.0016444	0.022489	-0.0004	0	0.020133	-0.010622	8.8889e-05	-0.017067	0.0033333	0.020267	-0.011378	0.012844	-0.021289	0.0018222	0	8.8889e-05	-0.012489
	Gnao1	0.056667	-0.036044	-0.059644	0.019911	-0.039467	0.013244	-0.058844	0	0.026578	0.029333	0.044044	0.024	0.079422	0.025911	-0.15356	0.033867	-0.022356	0	-0.0059111	-0.0296
	Gusb	0.065156	0.058844	-0.13262	-0.041333	-0.062356	0.050489	-0.20876	0.11049	0	0.11942	0.076311	0.0896	-0.058489	-0.059067	-0.10769	0.1072	-0.038267	0	0.0080444	0.094756
	Map2	0.53827	-0.049111	0.19369	0.022533	-0.17916	0.011289	0.98604	0.0724	0.045467	0	0.068889	0.044356	0.40969	0.055111	0.32151	0.0716	0.020756	0	-0.0035556	0.047156
	Mef2c	-0.045511	1	0.079422	0.024222	0.041778	-0.025156	-0.068489	0.0444	-0.052311	-0.036267	0	0.032533	-0.050089	0.033067	-0.055333	-0.068889	0.035867	0.0013333	0.0076889	0.041422
	Nestin	-0.39467	-0.043022	0.65382	-0.028533	-0.16587	0.033333	0.61164	0.073689	0.050222	0.17796	0.17009	0	0.16271	-0.047289	0.20342	-0.050933	-0.034222	0	-0.020356	-0.045156
	Notch2	0.041289	0.043644	-0.072356	-0.015911	-0.036044	-0.012622	0.12827	0.10062	-0.024889	0.14933	-0.043244	0.031689	0	-0.025022	-0.0592	-0.036311	-0.018933	0.00031111	0.0040444	-0.031111
	Nrp2	0.22418	-0.0644	0.081689	-0.033644	-0.055644	-0.028578	-0.10551	0.0612	-0.055689	0.1456	0.1344	-0.043911	0.055733	0	0.28391	0.14493	-0.034489	0	0.023111	0.062933
	Pax5	0	-0.025556	-0.0832	0.00062222	-0.026533	-0.00048889	-0.66689	-0.022844	-0.0168	0.0099111	0.0204	0.0082222	-0.023289	0.012756	0	-0.022578	0.0024444	0	0.00013333	-0.022044
	Pou3f3	-0.0428	0.073511	0.056178	0.019778	0.037022	-0.020267	-0.056178	0.038711	-0.0276	0.040356	-0.0476	-0.028178	-0.034	0.0316	-0.056578	0	0.022756	0.00017778	-0.0090667	0.056222
	Slit2	0.65089	-0.061111	0.34342	-0.040844	0.28782	0	-0.17898	0.10076	-0.0532	0.59787	-0.078	-0.0472	-0.0676	0.053867	-0.14684	-0.060356	0	0	0.0094222	-0.049822
	Tnr	0.62676	-0.10698	0.25182	0.31529	0.21156	0.416	0.2344	0.52671	0.54542	0.2088	0.31236	0.60853	0.31422	0.9144	-0.84422	0.56876	0.074044	0	0.94764	0.74004
	Tuji1	-0.38533	-0.096444	0.30902	0.84044	0.56556	0.77382	0.27707	0.14391	0.84573	-0.13093	0.4444	0.54369	0.43751	0.26244	-0.39627	0.16956	0.081778	0	0	0.36938
	Ywhah	-0.045022	-0.040578	0.10876	-0.026711	-0.057644	0.0232	-0.29076	-0.050444	0.0368	0.034267	0.13764	-0.031956	0.040889	0.035111	-0.073556	0.15324	-0.024578	0	-0.013511	0
Day8-Control		Adora2a	Ascl1	Bdnf	Drd5	Fgf13	Gdnf	Gfap	Gnao1	Gusb	Map2	Mef2c	Nestin	Notch2	Nrp2	Pax5	Pou3f3	Slit2	Tnr	Tuji1	Ywhah
	Adora2a	0	-0.0348	0.099111	0.0037333	0.016	0.025556	0.034578	0.028	-0.028667	0.037467	0.062222	-0.032133	-0.010489	-0.0028889	-0.032489	0.011511	-0.040889	0.038489	0.0204	-0.022178
	Ascl1	-0.056622	0	-0.089111	-0.0064889	0.019467	-0.028889	0.040178	0.031156	0.051156	0.052489	0.040489	-0.034178	-0.013778	-0.0061333	0.039511	0.094578	0.040267	-0.062667	0.032222	0.035511
	Bdnf	0.027333	-0.023333	0	-0.0024889	-0.010978	-0.017778	0.024044	-0.014933	-0.023689	-0.021733	-0.025867	-0.021422	-0.0068889	0.0011111	0.025556	0.0085778	-0.023511	-0.024667	0.012267	0.0164
	Drd5	0.53613	0.34884	0.5048	0	0.082356	0.50911	0.17831	0.24133	0.47596	0.67778	0.16582	-0.12022	0.094933	0.23022	0.63258	0.092444	-0.17396	0.46676	0.33267	0.94338
	Fgf13	0.1272	0.1748	-0.21542	-0.040089	0	-0.076444	0.49187	0.13711	-0.080267	-0.17236	0.14124	0.23742	0.075378	0.079244	0.43956	0.17156	-0.10204	0.086933	0.1484	0.083511
	Gdnf	0.0872	0.065244	-0.23502	-0.0196	-0.029244	0	0.0604	-0.048044	0.0676	0.22902	0.084533	-0.063511	0.022489	0.01	-0.063156	0.033378	0.13524	0.19689	0.15987	-0.042622
	Gfap	0.049644	0.034	0.12298	0.0094222	0.013022	0.026178	0	-0.031511	-0.029822	-0.038844	0.045733	0.11018	0.014089	-0.0024444	0.046578	-0.0164	0.13813	0.037644	-0.028267	0.024178
	Gnao1	0.18867	0.0604	-0.14898	-0.029867	-0.031556	-0.0472	-0.15942	0	-0.060222	-0.065111	-0.082222	0.54249	0.075689	0.020578	0.054667	-0.025644	-0.11627	-0.062178	0.077911	0.065422
	Gusb	-0.065156	0.11573	-0.11724	-0.0080444	-0.025156	0.041867	-0.056667	-0.040178	0	0.11471	0.15889	0.058667	0.034	0.0052444	0.083467	0.022622	0.051333	0.077422	-0.033911	0.074089
	Map2	0.094089	0.099822	-0.11653	8.8889e-05	-0.022222	0.061867	-0.043111	-0.0312	0.11316	0	0.053733	0.034622	-0.013511	0.0022222	-0.064089	-0.014978	-0.090356	0.21942	-0.032044	0.068578
	Mef2c	0.11471	0.037867	0.082311	-0.0076	0.016622	0.027511	0.0512	-0.028178	0.052978	0.042578	0	0.040356	0.0116	-0.0040889	0.052622	0.014311	0.035822	0.040844	0.029378	0.024711
	Nestin	0.075733	-0.043778	-0.10849	-0.011333	0.022844	-0.053556	0.27551	0.1132	0.0524	0.045156	0.055644	0	-0.017867	0.0065778	0.053911	0.015511	-0.052222	-0.046533	0.057689	0.0504
	Notch2	0.12747	-0.068844	0.18587	0.099022	0.081778	0.066444	0.38676	0.53782	0.2484	-0.081689	0.47262	0.19218	0	0.33067	0.086356	0.056356	-0.085244	0.082978	0.24147	-0.058
	Nrp2	0.21133	0.18591	0.30591	0.76502	0.89004	0.50356	0.22533	0.46129	0.25578	0.24302	0.1736	0.23311	0.32489	0	-0.1864	0.38436	0.92702	0.26053	0.22062	-0.41889
	Pax5	0.056133	0.043822	0.11418	0.0076	0.020311	-0.030667	0.061378	0.035067	0.055289	-0.065333	0.084444	0.046356	-0.014622	-0.0027111	0	0.018089	0.042533	0.044622	-0.029911	-0.035289
	Pou3f3	0.0936	0.24178	0.19262	-0.037822	0.12929	0.1048	0.11022	-0.068178	0.10102	-0.070711	0.15822	0.080178	0.049556	0.37124	0.081822	0	-0.083511	0.0812	0.39298	0.12493
	Slit2	-0.039289	0.035422	-0.080178	-0.0097778	-0.017289	0.036622	0.093956	-0.025422	0.033067	-0.035511	0.036533	0.031867	-0.0116	0.00013333	0.034044	-0.014267	0	0.033778	0.025022	-0.029289
	Tnr	0.061822	-0.063333	0.086889	-0.0029333	0.018	0.053022	0.042667	-0.028933	0.048933	0.096444	0.045244	-0.033689	0.0116	0.0023556	0.041111	-0.016311	-0.046044	0	0.025289	0.047956
	Tuji1	0.12187	0.10164	0.36902	0.042756	0.045644	0.3192	0.12662	0.098889	0.075911	-0.30716	0.25764	0.15884	0.095422	-0.027644	-0.072133	0.087067	0.086978	0.076667	0	0.083689
	Ywhah	0.097733	0.25969	0.19769	0.002	0.033778	0.057511	0.056756	0.10476	0.24862	0.43836	-0.067422	0.066889	-0.018089	-0.011333	-0.065911	0.0364	-0.081244	0.25409	0.065644	0
Day8_RA-8M		Adora2a	Ascl1	Bdnf	Drd5	Fgf13	Gdnf	Gfap	Gnao1	Gusb	Map2	Mef2c	Nestin	Notch2	Nrp2	Pax5	Pou3f3	Slit2	Tnr	Tuji1	Ywhah
	Adora2a	0	0.049111	0.079289	0.036933	-0.0049778	-0.019911	0.030933	-0.044978	0.012444	-0.029867	-0.042444	0.017244	0.058133	0.0082222	-0.063289	0.054667	0.056222	0.049333	-0.0087556	-0.042089
	Ascl1	0.052622	0	0.20609	0.029556	0.0032444	0.02	-0.030267	-0.051511	0.011422	0.029867	0.039289	-0.011378	-0.033956	0.0068	0.054622	0.084133	-0.063333	0.055289	-0.010178	-0.056267
	Bdnf	0.025289	0.023022	0	-0.016222	-0.0031111	-0.013822	-0.026889	-0.027822	-0.0098222	0.019467	0.0284	-0.0094667	0.025022	0.0036444	-0.032133	0.024489	-0.030044	-0.020044	0.0028889	-0.026311
	Drd5	0.088444	0.90649	-0.12987	0	-0.0070222	-0.027511	0.20822	0.48573	-0.0192	0.091689	-0.0624	0.033689	0.044667	0.023111	0.081822	-0.058133	-0.13676	0.14209	0.033333	0.061111
	Fgf13	0.39764	-0.11018	0.29009	0.12213	0	0.97382	0.18089	-0.27004	0.47733	-0.19498	0.15493	0.12129	0.24178	0.48067	-0.32138	0.28462	0.1936	0.17689	0.34529	0.99702
	Gdnf	-0.063644	0.27867	0.13813	-0.061733	0.0094667	0	-0.15204	0.75204	0.17916	0.11702	-0.068044	-0.041022	0.056267	0.079244	0.41613	0.087244	-0.10391	0.65591	-0.022267	0.075956
	Gfap	0.038622	-0.031733	-0.064	0.031244	-0.0055111	-0.019867	0	0.80173	-0.017689	0.028044	-0.035022	-0.0188	-0.029156	0	-0.0468	0.048889	-0.07	0.029644	0.0085333	-0.065822
	Gnao1	-0.023644	-0.024756	0.039067	0.0081333	0.00044444	0.0031111	0.0077333	0	0.0036	0.00093333	0.028178	0.00053333	0.023067	-0.00035556	-0.029511	0.0248	0.028978	-0.014356	0.0028889	0.028933
	Gusb	0.39591	0.15836	-0.16453	0.2488	-0.0404	0.065422	-0.0852	-0.12307	0	-0.056889	-0.090578	0.68147	0.864	0.041422	-0.11551	0.35747	-0.32351	0.084844	0.076444	0.24578
	Map2	0.042578	0.040089	0.20027	0.15004	-0.0071111	0.026044	-0.037467	0.93222	0.0092444	0	-0.064489	0.00044444	-0.039689	0.0085778	0.069822	0.044356	0.073867	0.064356	0.013422	0.46027
	Mef2c	-0.026489	0.027733	0.062933	-0.019289	-0.0011111	0.0065778	-0.0272	0.033644	-0.0096	-0.023467	0	0.0097333	0.025333	-0.0042667	-0.2704	-0.027511	-0.0404	0	0.0051111	-0.034356
	Nestin	0.16351	-0.089378	0.16102	0.48578	-0.020533	-0.041867	-0.058622	-0.20124	0.30964	0.99547	0.15249	0	0.087289	0.052889	-0.11742	0.079644	-0.19018	0.32129	0.032311	-0.086533
	Notch2	0.087467	-0.031822	0.082756	0.027333	0.0048889	-0.020444	-0.032667	0.059156	0.0052889	-0.029156	0.0424	-0.016844	0	-0.0091111	0.084	0.077689	-0.079289	-0.042489	-0.0078222	-0.054622
	Nrp2	0.26204	0.19738	0.45711	0.17378	0.44924	0.16862	0.99529	-0.71507	0.28702	0.10569	-0.094267	0.532	-0.074578	0	0.20036	-0.094844	0.12396	0.21693	0.050844	-0.41822
	Pax5	-0.026622	0.026933	-0.059867	-0.018	-0.0010222	0.0048444	-0.026667	-0.034356	-0.0096	0.0216	-0.093867	-0.0092889	0.026	0.0042667	0	-0.026222	-0.046933	0.012622	0.0035111	0.027956
	Pou3f3	0.034222	0.039689	0.095822	-0.024267	0.0064444	0.020489	0.039511	-0.050667	0.013467	0.026978	-0.036978	0.0184	0.0368	-0.0098667	-0.045556	0	-0.063022	0.027644	0.093289	-0.053289
	Slit2	0.027333	0.0276	0.058044	-0.021556	-0.0039111	-0.016844	-0.027289	0.034	-0.0092889	0.023822	-0.031422	-0.011867	0.026	0.0066667	-0.0452	-0.029911	0	0.0252	0.00013333	0.029333
	Tnr	0.050667	-0.045244	0.077911	0.040222	0.0022222	0.011556	0.034889	-0.24911	0.016889	0.033422	1	-0.016978	-0.040133	-0.0078667	0.70413	0.037733	0.056756	0	-0.026133	-0.0592
	Tuji1	0.11578	-0.072933	0.46969	0.41849	0.53991	-0.051067	0.11307	-0.11938	0.60693	0.075244	0.095911	0.092044	-0.079956	-0.063778	0.3148	0.38973	0.99022	-0.088844	0	-0.73018
	Ywhah	-0.032178	-0.031822	-0.069689	0.022489	0	-0.017156	-0.030578	0.0788	0.012267	0.020222	0.0348	-0.010044	-0.031422	-0.0059111	-0.046933	-0.038756	0.067867	-0.0312	-0.0038222	0
Day8_RA-7M		Adora2a	Ascl1	Bdnf	Drd5	Fgf13	Gdnf	Gfap	Gnao1	Gusb	Map2	Mef2c	Nestin	Notch2	Nrp2	Pax5	Pou3f3	Slit2	Tnr	Tuji1	Ywhah
	Adora2a	0	0.30796	-0.036622	0.047867	8.8889e-05	-0.0156	-0.081333	0.037111	0.0308	0.078578	0.20604	-0.035511	-0.038311	-0.021111	-0.036	-0.041733	0.025867	0.082933	-0.020756	-0.0316
	Ascl1	0.0212	0	0.025911	-0.022444	0	0.0004	0.039378	0.013022	-0.020622	-0.052844	-0.13551	0.020222	0.0036	0.011244	0.017689	0.027067	-0.014756	-0.051422	0.008	-0.018889
	Bdnf	-0.031778	-0.039956	0	0.021422	0	-0.00048889	-0.058489	-0.013867	0.019867	1	0.22858	0.022978	0.028267	0.0094667	0.028311	-0.031289	0.0078667	0.070844	-0.0024889	0.023022
	Drd5	0.030533	-0.042089	0.88564	0	4.4444e-05	0.0096444	-0.092489	-0.027156	0.043378	-0.11649	0.20431	0.048311	-0.041511	0.021733	-0.036044	0.036533	-0.020711	-0.077244	-0.016489	-0.027022
	Fgf13	0.82111	-0.29844	-0.1228	0.3936	0	0.85533	0.5028	0.27933	-0.12636	-0.66467	0.48973	0.77231	0.11751	0.51004	0.12138	0.50387	0.14413	0.20724	0.75547	0.17267
	Gdnf	-0.088089	-0.1224	-0.86502	0.28658	0.0038667	0	0.22378	0.18347	0.164	0.92502	0.4896	0.33938	0.56978	0.37924	0.71444	-0.14213	0.94253	0.20369	0.36596	0.3428
	Gfap	-0.0244	0.028222	0.026444	-0.020889	0.00031111	-0.0044	0	-0.014622	0.0091556	-0.037467	-0.075867	-0.017689	-0.022267	-0.011289	0.020933	-0.025689	-0.015378	0.031778	-0.0026222	0.018978
	Gnao1	0.52618	0.10582	0.32098	0.20556	8.8889e-05	-0.022356	-0.19649	0	0.076756	0.92733	0.33511	0.13791	0.061956	0.19458	-0.063511	0.073067	0.045378	-0.14244	-0.0264	0.33333
	Gusb	0.050133	0.063289	-0.099111	0.18458	-0.00062222	0.029244	0.65831	0.047511	0	-0.2856	0.28067	0.047244	-0.070044	0.0704	0.066178	-0.055911	0.038311	0.092089	0.0041333	0.053822
	Map2	0.02	-0.024444	0	0.0026667	0	0	0.027689	0.00071111	-0.010356	0	0.0636	-0.00026667	-0.016044	-0.00035556	0.013689	0.020267	-0.0008	0.026311	0.00022222	0.011467
	Mef2c	0.017422	-0.027289	0.019244	-0.014133	-4.4444e-05	0.00075556	-0.026489	0.0074667	0.013689	-0.027644	0	0.011244	-0.0136	-0.0041333	0.012578	0.019022	0.0075556	0.023422	-0.0026222	0.013333
	Nestin	-0.039822	0.071867	0.38764	0.19924	0	0.019067	-0.19204	0.057244	-0.033378	-0.99227	0.25116	0	0.058178	-0.049422	-0.047511	0.065467	-0.037067	0.18062	0.021511	0.086311
	Notch2	-0.038978	0.968	0.11	-0.041911	4.4444e-05	0.0016	-0.092133	0.025378	-0.030178	-0.11516	0.25587	-0.036844	0	-0.022622	0.26929	0.049911	-0.024978	0.091333	-0.016311	-0.0304
	Nrp2	-0.07	0.16271	0.18476	0.19631	0.00017778	0.044444	-0.17764	0.7048	0.074933	-0.96053	0.35107	0.11084	-0.067822	0	0.067511	0.092133	-0.043378	0.64778	0.04	0.34031
	Pax5	-0.0356	0.172	-0.051867	0.047156	0	-0.0030667	0.093244	-0.030089	-0.030667	0.099422	0.24413	-0.042578	0.55822	0.025778	0	0.061467	-0.028	-0.10311	0.0216	0.035822
	Pou3f3	-0.032844	-0.042933	-0.063644	0.0396	4.4444e-05	-0.0081778	0.071156	0.026889	-0.027511	0.094178	0.19209	0.033067	0.041467	0.023333	0.042489	0	0.026533	0.13782	0.017867	0.035289
	Slit2	0.059733	-0.094667	0.66578	0.11502	0.00022222	0.039778	0.13987	0.19311	0.0836	-0.77391	0.37431	-0.096222	-0.074578	-0.052089	-0.0812	0.55324	0	0.1108	-0.032889	0.10369
	Tnr	0.023822	-0.035022	0.029956	-0.021867	-4.4444e-05	0.0050667	-0.037644	-0.015422	-0.020444	-0.040978	0.090311	0.020667	0.024178	0.0051556	-0.021556	0.027244	-0.0156	0	0.0092	0.017156
	Tuji1	0.071244	0.13569	0.74569	-0.12156	0.012267	0.24373	0.2576	-0.067644	0.97022	0.66622	0.39111	0.11298	-0.093378	0.15022	0.2508	0.12489	-0.064267	0.18436	0	0.079333
	Ywhah	-0.052844	-0.11058	0.079111	0.069733	-0.00013333	0.030756	0.13053	0.15116	0.051689	0.12369	0.28044	0.17618	-0.062311	0.10684	0.051911	0.084267	0.036444	0.18151	-0.020756	0
Day29-Control		Adora2a	Ascl1	Bdnf	Drd5	Fgf13	Gdnf	Gfap	Gnao1	Gusb	Map2	Mef2c	Nestin	Notch2	Nrp2	Pax5	Pou3f3	Slit2	Tnr	Tuji1	Ywhah
	Adora2a	0	0.022	0.034844	-0.019378	-0.0087556	0.032311	-0.035156	0.00013333	0.030889	0.030533	0.017467	0.022311	-0.034578	-0.86573	0.062356	0.044222	-0.039111	0.033733	-0.029067	0.023378
	Ascl1	0.52893	0	-0.067333	-0.033156	0.023644	-0.078133	-0.049911	0.0025333	0.32302	-0.053733	-0.057333	-0.041378	0.062044	0.19173	0.11218	-0.078667	0.056089	-0.043022	-0.043956	0.054711
	Bdnf	0.0328	-0.023422	0	-0.020844	-0.0096	-0.031378	-0.030311	0.00084444	0.024533	0.036711	-0.018978	-0.021956	0.86262	0.084756	-0.062356	0.26667	-0.040267	0.029511	0.036933	0.030844
	Drd5	-0.050533	-0.051289	0.11458	0	-0.024311	-0.061022	-0.051422	0	0.066	0.2204	0.053022	-0.2344	0.080356	-0.442	-0.12627	0.19111	0.2936	0.88329	-0.059422	0.047956
	Fgf13	-0.075689	0.073556	-0.087378	-0.053956	0	0.10502	-0.068933	0.41902	0.16467	0.11876	0.34987	-0.057467	0.14351	-0.70884	0.54249	0.10876	0.62613	0.87951	-0.071778	0.66062
	Gdnf	0.033422	-0.031511	-0.037867	-0.026978	-0.013378	0	-0.033556	0.00035556	0.034222	-0.030044	-0.023956	-0.027511	-0.039333	-0.10187	-0.070667	-0.053822	0.039644	0.032267	-0.032489	-0.023778
	Gfap	-0.033956	-0.021333	0.033689	-0.022444	-0.0093333	-0.032222	0	0.00053333	0.00057778	0.030089	0.019289	-0.023467	0.041333	-0.087289	-0.077467	0.042533	0.044089	0.027378	-0.027556	0.025644
	Gnao1	0.1888	0.9172	0.38831	1	0.46373	0.95027	0.15178	0	0.65364	0.86347	0.81929	0.90062	0.18729	-0.59582	0.31827	0.35071	-0.17862	-0.87924	0.88124	0.19471
	Gusb	0.51724	0.1464	0.065289	0.033244	0.0232	0.053822	0.99138	-0.0063556	0	-0.040533	-0.0312	0.036578	-0.066756	-0.18578	0.22276	0.073733	0.074	0.044133	0.065733	0.090178
	Map2	0.0404	-0.031156	0.10422	0.033067	0.018711	0.045289	0.076889	-0.00026667	-0.030622	0	-0.028356	0.040933	-0.044311	-0.14738	-0.11689	0.18511	-0.045244	-0.26009	0.043156	-0.029333
	Mef2c	0.11933	-0.079156	-0.084089	0.0436	0.11893	0.077733	0.22667	0.038222	0.081867	-0.058978	0	0.42396	0.19396	0.97453	0.16573	0.10302	0.0992	-0.055378	0.090622	0.12013
	Nestin	0.54751	-0.037911	-0.059333	-0.052311	-0.018044	-0.050222	-0.054667	0.00035556	-0.045378	0.086311	0.074311	0	0.058933	1	-0.098578	-0.072311	0.055867	0.98173	0.15373	0.043333
	Notch2	-0.026667	0.021556	0.10218	0.016489	0.0060444	-0.029378	0.035333	-0.0008	-0.019333	-0.023733	0.014489	0.0164	0	-0.073733	-0.055556	0.063822	0.034844	0.031467	0.013244	-0.020178
	Nrp2	-0.0036	0.0072889	0.017822	-0.0043111	-0.00031111	-0.019956	0.022933	0	-0.0055556	-0.016133	0.0004	0	0.022978	0	0.023956	0.0232	-0.020356	-0.018178	-0.011644	0.011778
	Pax5	-0.026089	-0.018933	0.0244	-0.016489	0.0028444	-0.026222	-0.026444	0.0018222	0.016444	-0.022578	0.015022	-0.0176	-0.026978	-0.041422	0	0.028311	0.024711	-0.025778	-0.021778	-0.016044
	Pou3f3	0.026	-0.020844	0.041111	0.016667	-0.0083556	-0.029289	0.0264	0.00053333	0.020089	0.025111	-0.017156	-0.021378	-0.029333	0.065511	0.042978	0	-0.030133	0.027911	0.017689	0.018222
	Slit2	-0.029067	0.024089	-0.031733	0.016267	0.0036444	0.033956	0.029733	-0.0044	0.028489	0.027067	0.018222	0.018089	0.043511	-0.15276	0.24316	-0.040044	0	0.052533	0.025333	0.025733
	Tnr	0.056756	-0.021689	-0.039244	0.0026667	0.0022222	0.036267	-0.0416	-8.8889e-05	0.029956	-0.022533	0.016089	0.0034667	0.077022	-0.21942	-0.077289	0.050622	0.22004	0	0.0396	-0.031511
	Tuji1	-0.0404	0.031644	0.59667	-0.030133	-0.015467	0.047733	-0.065867	0.00044444	0.046444	0.043911	0.0308	0.0676	-0.064578	-0.31249	-0.083911	0.29591	0.049644	0.065022	0	0.064756
	Ywhah	0.043289	0.056267	0.21018	0.031022	0.13049	0.053778	0.054133	0.067422	0.11973	-0.039956	0.053333	0.0396	0.084533	-0.2496	0.12787	0.096978	0.26329	-0.045156	0.082044	0
Day29_RA-8M		Adora2a	Ascl1	Bdnf	Drd5	Fgf13	Gdnf	Gfap	Gnao1	Gusb	Map2	Mef2c	Nestin	Notch2	Nrp2	Pax5	Pou3f3	Slit2	Tnr	Tuji1	Ywhah
	Adora2a	0	-0.099244	0.061111	0.078667	-0.025111	0.24551	0.0004	-0.00084444	-0.029644	-0.054356	0.016756	0.018533	-0.051022	-0.030222	0.021867	-0.043422	0.028222	0.082	0.0244	-0.030089
	Ascl1	-0.035733	0	-0.041022	0.066622	-0.021511	0.047511	0.00017778	-0.00035556	-0.021422	-0.035244	0.010489	-0.012444	0.036178	-0.021422	0.014844	-0.033556	0.018711	-0.046933	-0.015467	-0.0216
	Bdnf	0.024711	-0.035422	0	-0.034978	-0.018844	-0.047156	-0.0014667	0.00031111	-0.0208	0.026711	-0.011689	-0.011556	0.030756	0.018311	-0.014356	-0.028844	-0.016133	-0.039244	-0.015778	-0.020044
	Drd5	0.046222	0.20591	-0.30182	0	-0.024311	0.1168	0.0004	0.00044444	0.025022	-0.052089	0.014178	-0.019733	0.075644	0.025689	-0.019333	-0.055511	0.022	-0.073822	-0.022889	-0.027778
	Fgf13	0.0824	-0.12396	-0.21156	0.095511	0	-0.16302	0.0015556	0.0010222	0.075644	-0.087289	0.042178	-0.037956	-0.10102	-0.048356	0.049244	0.11307	-0.054978	-0.15947	0.1436	-0.059067
	Gdnf	0.022978	0.030756	-0.033644	0.026178	-0.019422	0	-0.0013778	0.00035556	-0.019067	-0.026978	-0.0078222	0.011289	-0.029556	-0.02	-0.012489	-0.028578	-0.015333	-0.035156	0.014844	0.019378
	Gfap	0.84604	0.89898	0.6716	0.8508	0.97311	0.46489	0	0.036133	0.3824	0.88124	0.26187	0.96818	0.32818	0.96316	0.33871	0.68631	0.57764	0.45778	0.84751	0.89231
	Gnao1	-0.19249	-0.23258	0.62924	0.18151	0.0968	0.53676	0.954	0	-0.13169	0.16267	0.77769	0.090622	0.20684	0.13413	0.30164	0.21556	0.29471	-0.30498	0.16556	0.12529
	Gusb	-0.063911	-0.12418	0.096622	0.068933	0.042133	-0.13711	0.0068889	-0.00093333	0	-0.058667	0.036578	0.036844	-0.26382	0.036756	-0.034978	-0.086933	0.17858	-0.21689	-0.034222	0.13493
	Map2	-0.071067	-0.12569	0.078667	-0.13173	-0.026444	-0.081289	0.00017778	0.00062222	-0.031333	0	-0.014667	0.016578	-0.056267	-0.028533	-0.019111	-0.049556	0.0248	-0.093556	-0.029156	0.037111
	Mef2c	0.13253	-0.16942	0.21169	0.14658	0.092756	0.26707	-0.071022	0.0084889	0.47036	-0.176	0	0.077067	0.21813	-0.064489	0.65449	0.14267	0.13933	0.288	0.11178	0.16507
	Nestin	0.16804	-0.31227	-0.35556	-0.17542	-0.080222	0.26933	0.011333	0.0020889	0.2208	0.44449	0.0768	0	0.30387	0.078044	0.20751	0.16702	-0.096356	0.54333	-0.079956	-0.10831
	Notch2	-0.030089	0.048356	0.047244	0.051111	-0.019556	-0.072756	-0.00057778	-0.00048889	-0.022356	-0.031778	0.0092	0.0136	0	-0.022	-0.015778	0.036489	0.016889	0.18276	0.014311	-0.023289
	Nrp2	-0.099689	0.11102	0.14276	0.14293	-0.044356	-0.15502	-0.0014222	0.0014222	0.062222	-0.0912	-0.033689	0.033244	-0.11111	0	0.047244	0.089556	-0.051778	-0.15227	0.086267	-0.092267
	Pax5	0.16067	0.15467	0.18907	-0.11836	0.068133	-0.27209	-0.032133	0.0037333	0.224	-0.28893	0.19262	0.12667	0.13364	0.065333	0	-0.17342	0.16533	-0.22196	-0.068844	-0.11084
	Pou3f3	-0.033822	-0.053733	-0.0604	-0.054311	-0.022578	-0.059289	0.0012444	0.00057778	-0.026178	-0.032311	0.014356	-0.017956	-0.041067	-0.023689	-0.019156	0	0.021822	-0.061333	-0.017822	-0.024978
	Slit2	0.17404	-0.11587	-0.14044	0.10298	-0.048489	-0.20551	-0.044756	0.0043111	0.3292	-0.088533	-0.040978	-0.038889	0.47973	-0.055911	0.0752	0.11373	0	0.4068	0.10284	-0.061333
	Tnr	0.024622	-0.029422	-0.030267	-0.025689	-0.017111	-0.036356	0.00044444	-0.00053333	-0.017822	-0.024667	0.0090667	0.0068889	0.034356	0.018889	-0.012133	-0.027867	0.011778	0	-0.013556	0.018222
	Tuji1	0.13893	-0.27453	-0.23836	0.14853	0.11964	0.2156	0.0086222	-0.0015556	-0.072622	-0.18796	0.058089	-0.044311	0.45396	0.10671	-0.058044	0.29631	0.18573	-0.21067	0	0.10578
	Ywhah	-0.058667	-0.13613	-0.11204	-0.37951	-0.034578	0.1276	0.00075556	0.00075556	0.13889	0.10271	0.027333	-0.033467	-0.12271	-0.056222	-0.032178	0.075556	-0.035867	0.11782	0.044622	0
Day29_RA-7M		Adora2a	Ascl1	Bdnf	Drd5	Fgf13	Gdnf	Gfap	Gnao1	Gusb	Map2	Mef2c	Nestin	Notch2	Nrp2	Pax5	Pou3f3	Slit2	Tnr	Tuji1	Ywhah
	Adora2a	0	0.023378	0.030356	-0.015422	-0.026978	-0.022089	0	0.0019111	0.024133	0.041289	0.023022	-0.014089	-0.018	-0.018044	0.022	0.031244	0.025733	0.04	-0.022089	-0.019511
	Ascl1	0.074356	0	-0.041778	0.0232	-0.035867	-0.0264	0	-0.0094667	-0.030267	0.090978	-0.029333	0	0.026222	0.025511	0.029689	0.80098	-0.034844	0.065111	0.031333	0.036489
	Bdnf	0.040889	-0.026889	0	0.016356	-0.029244	-0.019422	0	-0.0053778	0.024933	-0.059289	0.025867	-0.0132	0.019111	-0.020356	0.023911	0.028844	0.028711	0.17636	0.010089	0.023156
	Drd5	-0.24004	0.057911	0.17098	0	0.35844	0.067378	0	0.0076889	0.71302	0.17062	0.096711	0.051067	0.38862	-0.039556	0.24698	0.056933	0.11498	0.15818	-0.055556	-0.048889
	Fgf13	-0.063778	0.027822	-0.042667	-0.014089	0	-0.020622	0	-0.0048444	0.030311	-0.10178	-0.028	-0.014356	0.025689	-0.021378	0.053156	-0.058267	0.071244	-0.087244	0.026711	0.026933
	Gdnf	-0.090667	-0.1064	-0.10818	-0.027822	-0.093689	0	0	-0.011111	0.086667	-0.12902	0.040222	0.034889	0.0456	-0.0292	0.62827	0.056	-0.074133	-0.17124	0.084711	0.094222
	Gfap	0.31178	-0.080089	0.16587	0.11027	0.43396	0.28138	0	0.98356	0.63347	0.25929	0.19769	0.82462	0.70053	0.94564	0.20031	0.99902	0.53404	0.31662	0.57764	0.14516
	Gnao1	0.85751	-0.1192	0.17307	0.97991	0.19524	0.13978	0	0	0.15218	-0.25813	0.13622	0.45551	0.1488	0.16276	0.10947	0.12227	0.20227	0.32689	0.44924	0.18631
	Gusb	0.078844	-0.0456	0.058933	0.0244	0.070711	0.075022	0	-0.0057778	0	0.13169	0.073822	-0.030044	-0.031511	0.031289	-0.040311	-0.28596	-0.045378	-0.099378	-0.034311	0.059289
	Map2	0.026267	0.021244	-0.025067	-0.0099556	-0.023333	-0.017511	0	0.0028	0.020578	0	0.018711	0.0072	0.0070222	-0.013467	0.017778	0.027689	0.021067	0.030667	0.018222	-0.015644
	Mef2c	-0.076622	-0.033156	0.055022	0.027689	0.053867	-0.035467	0	-0.013467	0.068044	0.26373	0	-0.022622	0.039378	0.033333	0.040578	0.038178	-0.046178	-0.094933	0.035022	0.096311
	Nestin	0.13196	0.99956	-0.075733	-0.0496	-0.0808	0.27791	0	0.044889	0.1456	0.36356	-0.062933	0	0.089244	-0.050444	-0.062578	-0.70942	0.26293	-0.17827	-0.065867	0.81831
	Notch2	-0.21204	0.041511	0.083067	0.089156	0.16724	0.092311	0	-0.016222	-0.0456	0.67244	0.063378	0.034933	0	0.052978	-0.062622	-0.081956	0.057644	-0.1288	0.27147	-0.040533
	Nrp2	-0.14204	0.042711	-0.061644	-0.035511	0.1456	-0.045644	0	0.030578	0.065467	-0.2144	0.85293	-0.034756	0.093333	0	0.065378	0.049556	0.062133	0.11444	0.060356	0.066711
	Pax5	0.085244	0.10587	0.056978	0.0484	0.4168	0.35036	0	-0.01	-0.041778	0.11244	-0.042889	-0.015333	-0.035956	0.032667	0	0.090667	-0.048178	-0.19382	-0.036044	0.11
	Pou3f3	0.032711	0.0049333	0.028622	-0.014489	-0.025111	0.019422	0	-0.0041333	-0.017378	0.039511	-0.0216	-0.0026222	-0.017422	-0.018178	0.019956	0	0.023911	-0.033689	-0.019422	0.018844
	Slit2	0.058933	-0.039689	0.058578	0.0256	0.11213	-0.031422	0.067556	-0.013733	-0.029022	0.080844	-0.028933	0.018133	-0.025822	-0.024933	-0.0292	0.067511	0	0.081556	-0.028178	0.032133
	Tnr	-0.029733	0.024044	0.027956	0.013778	-0.025156	-0.013778	4.4444e-05	-0.0032444	-0.0212	0.039378	-0.022667	-0.0074667	-0.0168	-0.017778	-0.016756	-0.026489	0.022533	0	0.015778	0.0092889
	Tuji1	-0.18342	0.0664	0.84147	-0.0296	0.050489	0.079556	0	0.012578	-0.035822	-0.10213	0.037911	-0.0268	0.082933	-0.031689	-0.0376	-0.15587	-0.046533	0.14578	0	0.044356
	Ywhah	-0.080311	0.078444	0.072133	-0.031778	0.061778	0.204	0	0.015333	0.099867	-0.20022	0.10382	0.0292	0.033822	0.042	0.15889	0.049911	0.0768	0.584	0.053689	0
