# Supplementary material for: Identification of Stage-Specific Gene Expression Signatures in Response to Retinoic Acid during the Neural Differentiation of Mouse Embryonic Stem Cells
Source: Front Genet. 2012 Aug 7;3:141. doi: 10.3389/fgene.2012.00141 (PMC3413097; doi:10.3389/fgene.2012.00141)
Supplement: Supplementary Table S4 — Output results of the Bayesian network analysis with gene expression values for set 1. Values are posterior probabilities. [file 26208_Sone_DataSheet4.XLSX]

## Sheet: Sheet1
ES		Fgfr1	Gfap	Map2	Nanog	Nestin	Olig2	Pou5f1	RARa	RARb	RARg	Sox2	Tuj1	Zfp42
	Fgfr1	0	-0.033884	0.036319	-0.0086087	-0.023855	0.027188	-0.021826	-0.030087	0.039768	0	0.00026087	0.021333	0.14594
	Gfap	-0.031014	0	-0.033536	0.0041739	-0.022464	0.025246	-0.018638	-0.035072	0.036812	0	-0.0045217	0.028174	-0.045188
	Map2	-0.035072	-0.035652	0	0.00028986	0.010551	-0.024261	0.018377	0.014725	-0.031507	0	0.0011594	-0.024464	-0.042348
	Nanog	-0.43493	0.73267	0.72409	0	0.17745	-0.074986	0.25513	0.99667	-0.16249	0	0.22826	0.55319	0.21078
	Nestin	-0.10426	-0.14704	0.47217	0.060696	0	0.066696	-0.053855	-0.83078	-0.097275	0	2.8986e-05	0.074232	0.14551
	Olig2	0.057333	0.11504	-0.063884	-0.023478	0.033739	0	0.046203	0.069014	-0.070812	0	0.025304	-0.044435	-0.12249
	Pou5f1	-0.070116	0.172	-0.095043	0.072029	0.039594	0.94339	0	-0.055449	0.20612	0	0.097275	0.06629	0.24554
	RARa	-0.091159	-0.074899	0.57878	0.00031884	-0.014377	0.038667	-0.03371	0	0.063942	0	-0.0013623	0.067159	0.11328
	RARb	0.031652	0.039797	-0.031652	-0.015768	-0.024493	-0.027913	0.021188	0.029652	0	0	0.00043478	-0.027391	-0.056899
	RARg	0.1067	0.24133	-0.822	0.31701	-0.04342	0.072116	0.67429	-0.055101	-0.10907	0	0.78823	0.20406	0.51394
	Sox2	0.96759	0.22214	0.35032	0.73704	0.99716	0.16968	0.4378	0.80281	0.93212	0	0	0.452	0.37968
	Tuj1	0.56991	0.12901	-0.054406	0.020638	0.034116	-0.039623	-0.032058	0.064551	-0.058609	0	-0.012029	0	-0.097159
	Zfp42	0.039014	-0.029565	-0.03342	-0.012725	0.020406	-0.024899	0.016551	0.025623	-0.036725	0	-0.006058	-0.023246	0
EB		Fgfr1	Gfap	Map2	Nanog	Nestin	Olig2	Pou5f1	RARa	RARb	RARg	Sox2	Tuj1	Zfp42
	Fgfr1	0	-0.043362	-0.033652	0	0.027855	-0.019188	0.014667	0.016406	-0.028435	-0.0017681	0	0.012348	-0.02687
	Gfap	-0.028377	0	0.031797	0.0002029	0.00026087	0.019159	-0.00084058	-0.021855	0.027014	-0.016174	0	0.00098551	0.021304
	Map2	-0.030609	0.18438	0	0	-0.026058	0.023652	-0.010522	0.024116	-0.032812	0.0091014	0	-0.01258	-0.023884
	Nanog	0.98009	0.73017	0.8069	0	0.24116	0.21281	0.98791	0.3653	0.9787	0.97704	0	-0.22125	0.15803
	Nestin	0.085159	0.99345	-0.04829	-0.017739	0	-0.038377	0.027942	-0.03342	-0.043797	-0.036145	0	-0.023826	-0.047304
	Olig2	-0.22707	0.12817	0.10548	-0.018029	-0.079971	0	-0.054058	0.047507	-0.38846	-0.054812	0	-0.026754	0.095594
	Pou5f1	0.33458	-0.87542	-0.55913	0.0015072	-0.066812	-0.16142	0	-0.080174	-0.89441	0.069797	0	0.10916	0.095159
	RARa	0.41583	-0.14997	0.11562	0.0034203	-0.048029	-0.030783	-0.027246	0	0.048667	0.073739	0	0.022696	0.099159
	RARb	-0.027681	0.2433	0.041623	-0.00014493	-0.026841	-0.015159	-0.0026087	0.024986	0	0.019971	0	0.0015362	-0.019391
	RARg	-0.94026	-0.11443	0.63162	0.00031884	-0.073217	-0.046957	0.031884	0.5887	0.058725	0	0	-0.030493	0.20417
	Sox2	-0.23725	-0.84165	-0.25687	1	0.8309	0.90907	-0.095014	0.19536	-0.17159	0.12583	0	0.9891	0.15728
	Tuj1	0.20099	0.85293	0.21901	-0.060986	0.20757	0.1353	0.18643	0.24829	0.91455	0.10501	0	0	0.8822
	Zfp42	0.040116	-0.064638	-0.15606	0.0097391	-0.037333	0.034609	0.023159	0.04829	-0.40904	0.042435	0	0.0035652	0
Day8-Control		Fgfr1	Gfap	Map2	Nanog	Nestin	Olig2	Pou5f1	RARa	RARb	RARg	Sox2	Tuj1	Zfp42
	Fgfr1	0	-0.05029	0.04829	0.013217	-0.035681	-0.037275	0.0023478	0.00028986	0.040464	-0.017652	0	-0.031043	-0.066696
	Gfap	-0.039565	0	-0.052725	-0.019362	0.048783	0.054029	0.0038261	0.022464	0.13826	-0.022029	5.7971e-05	-0.029043	-0.063304
	Map2	0.03371	-0.05171	0	0.004058	-0.02971	-0.03342	0.0029565	-0.023971	0.048609	-0.018464	0.00017391	-0.030145	-0.1031
	Nanog	0.34948	-0.20493	0.84484	0	0.35539	0.97142	0.02029	-0.073101	-0.38571	0.26168	0	0.33423	0.46597
	Nestin	-0.4149	0.19397	-0.040609	0.018754	0	-0.040493	0.0024348	-0.027507	0.077304	0.027913	-0.0055942	0.04	-0.10945
	Olig2	-0.030174	0.037681	0.031971	0.00075362	-0.028986	0	-0.0037971	-0.022348	-0.030464	0.018261	2.8986e-05	0.029797	-0.066058
	Pou5f1	0.26446	0.089913	0.1713	-0.041565	0.47296	-0.14501	0	0.067652	0.99919	0.23965	0.83562	-0.074261	0.21035
	RARa	0.98733	0.093304	-0.074783	-0.036145	-0.063275	-0.075942	-0.0078261	0	-0.093507	0.4982	0	0.064464	-0.19788
	RARb	0.041478	0.059623	0.063826	-0.015246	0.038145	0.034406	0	-0.02287	0	0.019565	-0.0077391	-0.032232	0.060986
	RARg	0.059797	-0.2342	-0.089594	0.024928	0.15264	0.19852	0.15368	0.13516	0.040029	0	0.18577	0.07371	0.14142
	Sox2	0.16484	0.98681	0.28461	1	0.44029	-0.16826	0.15707	0.99887	0.40414	0.21107	0	0.79539	0.65687
	Tuj1	-0.034464	-0.041043	-0.042725	-0.017913	0.051014	0.05287	-0.0054783	-0.029797	-0.040174	0.02287	0	0	-0.093362
	Zfp42	-0.028493	-0.026	-0.029333	0.011855	-0.024754	-0.029884	-0.0030145	-0.020232	0.027855	0.016783	0.00049275	-0.025768	0
Day8_RA-8M		Fgfr1	Gfap	Map2	Nanog	Nestin	Olig2	Pou5f1	RARa	RARb	RARg	Sox2	Tuj1	Zfp42
	Fgfr1	0	0.028928	-0.019014	-0.0010435	0.0058551	0.029014	0	0.0075072	-0.0031304	0.0050725	-0.010696	0.021623	-0.027333
	Gfap	0.052725	0	-0.028696	-2.8986e-05	0.019101	-0.031565	0	0	0.024812	0.021536	-0.010406	0.016406	0.030116
	Map2	-0.47	-0.050493	0	0	0.0021739	0.068116	0	0.031594	-0.031478	-0.027217	-0.022435	0.032957	0.043478
	Nanog	0.23672	-0.36125	0.12099	0	1	0.45249	0	0.99014	0.20014	0.95884	0.99304	0.11006	0.21846
	Nestin	0.12348	-0.062725	0.95748	0	0	-0.13386	0	-0.06887	-0.63241	-0.057797	-0.041884	0.064	0.099855
	Olig2	0.040261	-0.035275	0.048928	0.0011304	-0.015565	0	0	0.022928	0.015507	0.014058	-0.016	0.026348	0.057826
	Pou5f1	1	0.32438	0.065333	0.99841	0.047072	0.20316	0	-0.085971	0.98936	-0.097101	-0.05229	-0.063855	0.32594
	RARa	0.63933	0.99896	0.39272	0	0.04229	0.091565	0	0	0.094928	-0.039391	0.035188	-0.049101	-0.062638
	RARb	-0.92159	0.060812	-0.042406	-0.0014203	-0.031391	0.51974	0	0.035942	0	0.02487	-0.023478	0.041507	0.064841
	RARg	0.093652	0.056928	-0.045159	0	-0.03371	0.096319	0	-0.034696	0.84571	0	0.039594	-0.070667	-0.057681
	Sox2	-0.19217	-0.42794	-0.069565	0.0022319	-0.045333	0.15577	0	0.046174	-0.10249	0.26777	0	0.9873	0.67881
	Tuj1	0.096667	0.56232	0.049043	0.00011594	0.029101	0.074551	0	-0.039159	0.077072	-0.052986	0.0016812	0	0.083275
	Zfp42	-0.04313	0.034696	0.032029	-0.0041739	0.025739	0.10322	0	0.026435	0.028377	0.026435	0.010145	-0.030841	0
Day8_RA-7M		Fgfr1	Gfap	Map2	Nanog	Nestin	Olig2	Pou5f1	RARa	RARb	RARg	Sox2	Tuj1	Zfp42
	Fgfr1	0	-0.10449	-0.098348	-0.00034783	0.046435	0.033884	-0.012261	0.0070725	0.016174	0.04171	0.035362	0.0064058	0.039623
	Gfap	-0.026435	0	-0.050812	-0.0015072	-0.026957	-0.021362	0.0076522	0.016319	-0.011768	-0.028609	-0.024	0.0051594	-0.024609
	Map2	-0.023594	-0.028319	0	0	-0.026087	0.0017101	8.6957e-05	0.017217	-0.0070725	0.027623	-0.005971	0.0048406	0.017072
	Nanog	0.17565	0.31591	-0.35635	0	0.96446	-0.11791	1	0.98122	0.59484	-0.17333	0.34545	0.20968	0.64904
	Nestin	-0.031826	-0.10817	-0.08142	5.7971e-05	0	0.027507	-0.020174	0.028058	-0.014986	0.037043	-0.030464	0.0073333	-0.035014
	Olig2	0.086754	0.17545	0.93997	-0.0022609	0.10872	0	0.0017681	-0.036087	0.1142	0.39362	-0.055913	0.034058	-0.059507
	Pou5f1	-0.45125	0.48258	0.73557	0	0.13157	0.97655	0	0.13414	-0.074435	-0.16786	0.72835	0.094667	0.43377
	RARa	0.91197	0.32672	-0.18351	0	0.088058	-0.041942	0.031855	0	0.025101	-0.10678	-0.053623	-0.022522	0.094609
	RARb	0.33551	0.17606	-0.31139	0.39443	-0.073246	0.28368	-0.050812	-0.048145	0	0.15493	0.15829	0.12035	-0.075826
	RARg	0.027304	-0.043739	0.063333	0	0.027536	0.016319	0.0057971	-0.02087	0.011188	0	-0.025652	0.0068406	5.7971e-05
	Sox2	-0.038551	-0.14362	-0.74191	-0.0021159	-0.042812	-0.036348	0.01371	-0.033768	0.033449	-0.069884	0	0.016638	0.049681
	Tuj1	0.64704	0.27904	0.25348	0.63336	0.16617	0.078986	-0.039536	-0.070638	0.15383	0.1178	0.09658	0	0.13574
	Zfp42	-0.035536	0.10959	0.23188	0.00057971	-0.075826	-0.035188	-0.01687	0.032957	-0.024783	0.99826	0.036377	0.012638	0
Day29-Control		Fgfr1	Gfap	Map2	Nanog	Nestin	Olig2	Pou5f1	RARa	RARb	RARg	Sox2	Tuj1	Zfp42
	Fgfr1	0	-0.04458	0.090551	0.16632	-0.038464	-0.054957	0.18446	0.10962	0.067797	0.31104	0.052957	0.53896	-0.048493
	Gfap	-0.025942	0	-0.039826	0	-0.039304	-0.03029	0.035971	0.081594	0.0046377	-0.022783	0.038551	-0.031246	0.06
	Map2	0.020116	-0.030464	0	-0.0055362	-0.026377	-0.024609	-0.024986	0.047072	0.0011594	-0.019217	0.032087	-0.025565	0.024493
	Nanog	0.65232	0.98513	0.60162	0	-0.090261	0.58797	0.30232	0.16936	0.15058	0.057275	0.10354	-0.07	0.92168
	Nestin	-0.024696	-0.037304	-0.042522	-0.0089565	0	0.074377	0.18565	0.080783	0.017971	0.18472	0.050899	0.068812	0.2058
	Olig2	-0.041565	-0.056725	-0.042812	0.057507	0.093217	0	0.33429	0.35212	0.017797	0.049739	0.91113	0.15591	-0.04687
	Pou5f1	0.082493	0.044261	0.041391	0.031159	0.64299	0.18588	0	0.14058	0.044551	-0.033188	-0.062377	0.13814	-0.050986
	RARa	0.017913	0.026928	-0.029043	-0.0083188	-0.023478	0.015594	0.020029	0	0.0027536	0.014725	-0.031681	-0.023275	0.022986
	RARb	0.25032	-0.055652	0.80675	0.76788	0.40055	0.41472	0.46499	0.36762	0	0.25499	-0.083333	0.54165	-0.081043
	RARg	0.18881	0.036348	-0.041391	0.065652	0.30258	0.051594	-0.036986	0.12157	0.25759	0	0.044841	0.12739	0.20704
	Sox2	0.020203	-0.030464	0.031188	0.0067536	-0.025478	0.0055942	-0.020667	0.05771	-0.0021449	0.019942	0	-0.026957	0.031246
	Tuj1	0.19432	-0.041449	-0.036609	-0.014493	-0.046812	0.10933	0.11574	-0.082609	0.013449	0.099014	-0.049333	0	0.047275
	Zfp42	-0.032754	0.082435	0.15107	0.01713	0.47899	0.046754	-0.043217	0.12667	-0.0073623	0.14658	0.15272	0.056522	0
Day29_RA-8M		Fgfr1	Gfap	Map2	Nanog	Nestin	Olig2	Pou5f1	RARa	RARb	RARg	Sox2	Tuj1	Zfp42
	Fgfr1	0	0	-0.045159	0.059681	0.041507	0.044261	-0.077913	0.063507	0.077072	0.40745	0.036551	-0.029652	0.08342
	Gfap	0.95371	0	1	0.8927	1	0.2062	0.19339	-0.58896	0.47626	0.98325	0.99983	0.9998	0.7938
	Map2	-0.036145	0	0	-0.057246	-0.026696	-0.04429	0.03829	0.1547	-0.069449	-0.29017	-0.024754	-0.030928	-0.080348
	Nanog	-0.02771	0	-0.030232	0	-0.026667	0.028087	-0.031362	-0.032174	0.033797	-0.031391	-0.02142	-0.026609	-0.041246
	Nestin	0.066667	0	0.044174	-0.081072	0	0.052899	0.94049	-0.1193	0.30304	-0.25919	-0.037623	-0.035826	0.089072
	Olig2	0.052986	0	-0.10307	0.08713	0.034029	0	0.13029	0.91345	-0.07058	0.03913	0.0073913	0.046377	0.072261
	Pou5f1	-0.025826	0	0.028029	-0.035449	0.0016232	0.025797	0	-0.13965	0.031159	-0.030609	0.0091594	-0.025362	-0.045391
	RARa	0.023507	0	0.021623	0.032783	-0.015536	0.0035652	-0.04058	0	0.04287	-0.028087	0.0012754	-0.02029	0.038087
	RARb	-0.030899	0	-0.04229	0.048783	0.02713	-0.032957	0.035362	0.80504	0	0.039855	0.014696	0.028145	-0.046609
	RARg	0.04713	0	-0.084174	-0.052058	-0.039188	0.029739	-0.053594	-0.059246	0.065652	0	-0.022551	-0.027362	0.10362
	Sox2	0.18704	0	0.052725	0.11664	-0.043014	0.95319	0.57612	0.11809	0.48719	0.058261	0	0.042029	0.2231
	Tuj1	-0.040928	0	-0.080783	0.10922	-0.04142	0.13113	-0.065739	0.069275	0.076957	-0.091565	-0.039159	0	0.10478
	Zfp42	-0.027652	0	-0.028609	-0.036377	0.024754	-0.025942	-0.038174	0.032899	-0.030899	0.02658	0.018435	-0.025768	0
Day29_RA-7M		Fgfr1	Gfap	Map2	Nanog	Nestin	Olig2	Pou5f1	RARa	RARb	RARg	Sox2	Tuj1	Zfp42
	Fgfr1	0	0	0.059536	-0.031275	0.033449	0.03313	-0.041536	-0.038232	0.05287	-0.028638	0	0.030174	-0.049217
	Gfap	0.99933	0	-0.24771	0.98507	0.68151	0.98035	0.63722	0.76565	0.98368	0.97617	0	0.18858	5.4212
	Map2	0.027681	-0.0078841	0	-0.022551	0.019594	-0.021739	0.021391	-0.027507	-0.026957	0.023565	0	-0.024609	-0.03058
	Nanog	-0.047275	0.00017391	-0.084058	0	-0.031565	-0.045333	0.2771	-0.079362	-0.059565	0.12872	0	-0.035652	-0.99652
	Nestin	0.12322	-0.032	0.2591	0.043101	0	0.051159	0.1402	0.078058	-0.062203	-0.040029	0	-0.036174	-0.11475
	Olig2	0.14643	-0.00043478	-0.13151	-0.046725	0.034464	0	0.062	0.075594	0.12194	0.039246	0	0.10275	-0.06571
	Pou5f1	-0.031159	0.0013913	0.34417	0.024812	0.024493	-0.027362	0	-0.031855	-0.037536	0.028087	0.010319	0.028261	0.082174
	RARa	-0.029913	2.8986e-05	0.046696	-0.028145	0.028812	-0.028174	-0.035014	0	0.064551	0.020928	0	0.028696	-0.37977
	RARb	0.029246	0	-0.039855	-0.026522	-0.027942	0.026058	-0.030406	0.032261	0	-0.027217	0	-0.028609	-0.072638
	RARg	0.032	0	0.10351	0.077768	-0.034986	0.033304	0.18771	0.56922	-0.057652	0	0	0.044841	-0.2478
	Sox2	-0.14745	0.98516	0.76974	0.06458	0.92986	0.10835	0.12455	-0.076058	-0.079188	-0.05513	0	0.99707	-0.29646
	Tuj1	-0.033478	-0.022029	-0.099101	-0.038174	-0.033159	0.079304	0.064435	0.070406	-0.055449	0.051739	0	0	-0.14835
	Zfp42	-0.026812	0	-0.027942	-0.00011594	-0.021101	-0.025449	0.024899	-0.017333	-0.024841	-0.014551	0	-0.021246	0
