# Supplementary material for: Identification of Stage-Specific Gene Expression Signatures in Response to Retinoic Acid during the Neural Differentiation of Mouse Embryonic Stem Cells
Source: Front Genet. 2012 Aug 7;3:141. doi: 10.3389/fgene.2012.00141 (PMC3413097; doi:10.3389/fgene.2012.00141)
Supplement: Supplementary Table S5 — Output results of the Bayesian network analysis with gene expression values for set 2. Values are posterior probabilities. [file 26208_Sone_DataSheet5.XLSX]

## Sheet: Sheet1
ES		Atbf1	Cdyl	Fos	Gbx2	Gfap	Hras1	Map2	Map2k1	Mapk1	Mapk3	Nestin	Pla2g6	Raf1	Rhog	Rif1	Rps6ka1	Sall1	Shc1	Smarcad1	Sox2	Tuj1
	Atbf1	0	0.014286	0.044667	-0.017952	0.12467	0.042	-0.359	-0.068905	0.0058095	-0.06619	0.14671	-0.077048	0.13533	0.052095	0.096524	-0.038381	-0.071429	0.23986	0.006619	-0.021857	0.057
	Cdyl	0.26986	0	-0.17248	0.31581	0.49652	0.24814	0.632	-0.24338	0.063667	0.92752	0.18757	0.60443	0.25443	0.1959	-0.14614	0.68724	-0.17729	-0.43805	0.37405	0.14043	0.48529
	Fos	0.087524	-0.020524	0	-0.020857	0.16119	-0.054857	-0.27924	0.42862	-0.0081905	-0.095762	0.10938	0.1379	-0.17524	0.074143	0.046143	0.078762	0.074429	-0.29671	0.006619	-0.040286	0.079286
	Gbx2	-0.49948	0.33614	-0.17324	0	0.29986	0.224	-0.68462	0.21152	0.06	0.20124	-0.16305	0.34424	0.38119	0.152	0.68676	0.17571	0.20833	-0.43271	0.3901	0.15586	0.38305
	Gfap	-0.021571	0.0018095	-0.016714	-0.0032857	0	0.012	-0.098238	-0.02719	-0.00052381	0.024571	0.013048	0.022762	0.039095	-0.015143	-0.0099524	0.014286	0.016333	-0.17052	0.0016667	0.0053333	0.024429
	Hras1	-0.072048	0.040143	-0.066286	-0.027429	-0.25067	0	-0.3341	-0.10352	-0.01519	-0.11	0.076571	-0.082048	0.13586	0.24833	0.056619	-0.1179	0.2741	0.36343	0.034381	0.1289	0.16343
	Map2	-0.011714	9.5238e-05	-0.009381	-0.00042857	-0.025	-0.0067143	0	0.01481	-9.5238e-05	0.009	0.0091905	-0.013952	-0.023238	-0.009381	0.004381	-0.0094286	-0.0096667	-0.042905	0.00042857	0.0020476	0.014238
	Map2k1	-0.044619	-0.012667	0.055238	0.0086667	-0.107	-0.036048	0.40533	0	0.0032857	0.051143	-0.046667	-0.044381	0.43648	-0.034714	-0.028286	-0.038143	-0.039	-0.2351	0.0060952	0.021286	-0.051
	Mapk1	0.20257	0.55271	0.15924	0.28448	-0.58043	-0.28633	-0.45029	0.52157	0	0.23224	0.58762	0.24786	0.30052	-0.14286	0.16381	0.27	0.49757	0.45676	0.39081	0.57333	-0.17071
	Mapk3	0.058143	0.0011905	-0.037048	0.012619	-0.085667	0.03219	0.58514	0.055714	0.0041905	0	-0.036381	0.046238	-0.10448	0.043952	-0.038619	0.076524	0.042429	0.3421	-0.0094762	-0.021429	-0.054762
	Nestin	0.24114	-0.026429	0.086143	-0.020762	0.4371	-0.057905	0.274	-0.20481	0.009	0.078857	0	0.31676	-0.13267	0.1901	0.059095	0.068857	-0.072571	0.23643	0.025048	0.045762	-0.085429
	Pla2g6	-0.069524	0.015333	0.086667	0.017619	0.30429	-0.041286	-0.25162	-0.091	0.0048095	-0.057238	0.12814	0	-0.12143	-0.050286	0.034333	0.058476	-0.048667	-0.25357	-0.020429	0.024571	-0.09919
	Raf1	0.028952	0.0038571	-0.019667	0.003381	0.05019	0.019048	-0.1099	0.066	0.0013333	-0.033905	0.018238	-0.025524	0	-0.019762	0.01181	0.022524	-0.02181	-0.11929	-0.0031429	-0.0084286	0.030667
	Rhog	0.059952	0.03119	0.05881	0.090905	-0.40867	0.093524	-0.27281	-0.080286	-0.016905	0.072333	0.11976	-0.060619	-0.097619	0	0.036905	0.061762	0.19752	0.23919	-0.021048	0.14257	0.073524
	Rif1	0.51943	-0.047	-0.094857	0.097143	-0.18367	0.16319	0.49043	-0.14095	0.013714	-0.32	0.1581	0.11276	0.31357	0.095762	0	-0.090048	0.10557	-0.32248	0.067095	-0.067524	0.19681
	Rps6ka1	0.09881	0.033286	0.064143	-0.025333	0.169	-0.10486	-0.30986	-0.11143	0.01019	0.18562	0.083762	0.11752	0.30443	0.11329	-0.051476	0	0.089762	-0.26829	0.028571	0.035905	-0.1171
	Sall1	-0.078238	-0.023333	0.054619	-0.028952	0.528	0.071762	-0.41538	-0.075476	0.056048	0.086095	-0.06281	-0.061048	-0.1159	0.14886	0.044286	0.063857	0	0.6749	-0.020762	0.063429	-0.075667
	Shc1	0.014143	-0.00066667	-0.0098571	0.00095238	-0.027952	0.0071429	-0.062905	-0.015619	-0.0002381	0.014	0.0091905	-0.012286	-0.024476	-0.011048	0.0046667	-0.0090476	0.004619	0	-0.00052381	0.0023333	-0.016667
	Smarcad1	0.67967	0.30462	0.90843	0.38633	0.4581	0.19562	0.4691	0.47514	0.060429	-0.2321	0.24848	-0.23186	-0.31376	-0.14224	0.39381	0.22719	-0.15624	-0.42805	0	0.23719	0.22848
	Sox2	-0.1129	0.10062	-0.099524	0.099714	0.20114	0.8011	0.47195	0.17752	0.11876	-0.13419	0.1631	0.14224	0.1781	0.11681	-0.08181	0.097476	0.43943	-0.3701	0.11771	0	0.23371
	Tuj1	0.046048	0.009381	0.039095	0.0079524	0.14352	-0.03981	0.34052	-0.061333	0.0021429	-0.078286	-0.042333	-0.064381	0.09181	0.04381	0.030095	-0.052952	-0.043286	-0.19005	-0.010238	0.025	0
EB		Atbf1	Cdyl	Fos	Gbx2	Gfap	Hras1	Map2	Map2k1	Mapk1	Mapk3	Nestin	Pla2g6	Raf1	Rhog	Rif1	Rps6ka1	Sall1	Shc1	Smarcad1	Sox2	Tuj1
	Atbf1	0	0.051857	0.16414	-0.093714	-0.24738	0.09919	-0.2281	0.15733	0.05281	0.26657	0.18143	0.11562	0.071857	0.12438	-0.077381	0.13838	-0.11743	-0.24162	0.037095	-0.017524	0.29143
	Cdyl	0.18371	0	-0.24881	-0.21571	0.70048	-0.19557	-0.69238	0.24957	-0.087048	-0.47667	0.80886	0.42867	0.14757	-0.29286	0.15948	0.20048	0.268	0.418	0.10219	0.11333	0.30543
	Fos	0.054238	0.024714	0	-0.058952	-0.66224	0.041714	0.14686	-0.095095	-0.012476	0.61705	-0.11957	0.11176	0.036238	0.07719	0.046952	0.051952	0.12229	0.1899	0.0057143	-0.0059524	0.065143
	Gbx2	-0.079667	-0.04119	-0.13881	0	-0.29305	0.12381	-0.22371	0.26319	0.027762	0.26171	0.16486	-0.14267	0.128	0.11105	0.072619	0.081714	0.10476	-0.26176	0.022429	0.017524	-0.11757
	Gfap	-0.0070952	4.7619e-05	-0.0095714	-0.008619	0	-0.0030476	0.032	-0.018857	0.0007619	-0.052238	0.027429	-0.004619	-0.002381	0.003	-0.0049048	0.0075714	-0.0095714	-0.052714	9.5238e-05	0	-0.012952
	Hras1	0.14962	-0.071857	0.19057	0.25619	-0.2901	0	0.376	0.20752	0.06481	-0.34781	-0.232	0.2949	0.10067	0.21581	0.10952	0.11881	-0.17467	0.29238	0.051333	0.025429	-0.25219
	Map2	-0.015429	-0.0027619	0.037333	-0.017143	0.081	0.011857	0	-0.043238	0.0026667	-0.097143	0.056476	-0.020905	-0.0094286	0.026143	0.010905	0.016238	0.026476	0.079905	-0.00080952	0.0002381	-0.02881
	Map2k1	-0.035286	-0.014381	-0.063714	0.046333	-0.13019	0.028571	-0.11862	0	-0.008619	0.59057	0.086714	-0.045762	0.026381	-0.049381	-0.027571	-0.037952	-0.053571	-0.15638	-0.0012857	0.003	0.056048
	Mapk1	0.23676	0.13567	-0.23157	0.23667	0.39181	0.22057	0.37295	-0.53829	0	-0.48676	0.25471	-0.2079	0.73714	0.2801	0.48876	0.1629	0.20452	-0.44848	0.23467	0.1559	0.1861
	Mapk3	0.0078095	-0.001381	0.012238	0.0090952	-0.069524	-0.005619	-0.030381	0.016048	-0.00057143	0	0.032238	-0.0097143	0.0052381	0.010667	0.0056667	-0.0059048	-0.008619	-0.048524	0	-9.5238e-05	-0.011571
	Nestin	0.026905	0.0029524	0.047524	-0.023714	0.52538	-0.016571	-0.098429	0.050238	0.004619	0.17448	0	-0.028571	0.014524	0.040333	0.018524	-0.023571	0.04019	0.093524	-0.0021429	0.00071429	0.031905
	Pla2g6	0.066714	0.031476	0.29705	-0.083238	-0.49048	0.073095	-0.18905	-0.16976	-0.023905	-0.42862	-0.41419	0	-0.055667	0.11433	-0.055333	-0.074524	0.16686	0.31971	0.014286	0.007619	-0.080905
	Raf1	0.1261	0.071	0.18776	0.42948	-0.58605	0.10733	-0.28033	0.29462	0.11681	0.32257	0.22962	-0.20748	0	0.146	0.13133	0.12367	-0.13062	0.65986	0.055429	0.045952	-0.13462
	Rhog	0.058714	-0.03819	0.1051	0.063048	0.64514	0.05319	0.17214	-0.11024	0.026	0.27524	0.55095	0.095762	0.041952	0	-0.051238	0.05981	0.17795	-0.28319	-0.010429	0.006	-0.083667
	Rif1	-0.10929	0.058857	0.26633	0.13024	-0.28881	0.11005	0.41067	-0.19538	0.11057	0.40057	-0.21	-0.14748	0.11748	-0.18229	0	-0.14867	-0.14876	0.28538	0.059857	0.042619	0.1331
	Rps6ka1	0.10281	-0.044333	0.13252	-0.087762	-0.22243	-0.078095	0.2859	-0.35057	-0.039667	-0.37848	-0.24276	-0.10633	0.071476	0.11471	-0.084714	0	-0.12986	0.28171	0.017143	0.01181	-0.13186
	Sall1	-0.066476	0.030095	0.19495	0.068524	0.20548	-0.057	0.732	-0.12014	-0.02619	-0.25976	0.20262	0.12476	0.047286	0.19476	-0.054381	-0.076143	0	-0.18805	0.010333	-0.0044762	0.12281
	Shc1	-0.012429	0.0034286	0.024524	-0.013238	-0.076238	-0.009	0.038143	-0.028905	-0.0018571	-0.064286	0.03519	0.013429	0.0043333	-0.015333	0.0089524	0.012286	-0.017476	0	0.0010476	-0.00047619	-0.017238
	Smarcad1	0.66071	0.3001	0.55329	0.44229	0.79605	0.41081	0.4501	0.76952	0.27257	0.72771	-0.5329	0.4	0.2321	0.39971	0.45571	0.56357	0.43819	-0.49052	0	0.31786	0.5701
	Sox2	-0.29462	0.77267	-0.35886	0.31938	-0.78576	0.58871	0.50852	0.34776	0.19638	-0.58776	-0.50105	0.44314	0.21581	0.56652	0.32643	0.48257	0.48871	0.45262	0.53171	0	0.424
	Tuj1	0.10776	-0.029095	0.1011	-0.070905	0.16805	-0.072952	-0.29438	0.15424	0.021095	-0.29362	-0.137	-0.079524	-0.046571	-0.093048	0.052857	-0.072048	0.12557	-0.26819	-0.0076667	0.0081905	0
Day8-Control		Atbf1	Cdyl	Fos	Gbx2	Gfap	Hras1	Map2	Map2k1	Mapk1	Mapk3	Nestin	Pla2g6	Raf1	Rhog	Rif1	Rps6ka1	Sall1	Shc1	Smarcad1	Sox2	Tuj1
	Atbf1	0	0.14519	0.057952	-0.14567	0.20762	0.11843	0.27781	0.059476	-0.11986	-0.24052	0.071952	0.14414	0.099429	0.063429	0.13043	0.56129	-0.22438	-0.14157	0.15857	0.10152	0.22729
	Cdyl	0.23262	0	0.090619	0.39819	0.36181	0.2251	0.2981	0.075286	0.20338	0.29757	0.1031	0.18781	0.11819	0.079905	0.1649	-0.33948	-0.307	-0.30967	-0.18048	0.12562	-0.18671
	Fos	0.19814	0.19819	0	-0.24214	0.51057	-0.22543	-0.32471	0.39143	-0.20919	0.2999	0.19876	0.21624	0.1681	0.32476	-0.30595	-0.36843	-0.29238	0.42671	-0.25314	-0.17529	0.2351
	Gbx2	-0.072857	0.083667	0.031714	0	-0.18648	0.08619	0.17062	0.02619	0.091476	0.2071	0.040762	0.063762	-0.045905	-0.026571	0.10514	0.18971	0.13976	0.093619	-0.098571	0.034619	-0.093619
	Gfap	-0.02619	0.018333	0.0050952	-0.051143	0	-0.024857	-0.11748	-0.0054762	0.030048	0.088095	-0.0082857	0.024762	0.010333	-0.0051905	-0.039429	-0.13138	-0.065571	-0.041619	-0.034857	-0.007381	-0.03119
	Hras1	0.12795	0.15905	-0.051857	0.21962	-0.31319	0	-0.26781	0.053	0.17538	0.25319	0.12043	0.11524	-0.085476	0.064333	0.20952	0.33933	0.21024	0.15338	0.199	0.074333	-0.18395
	Map2	0.028476	0.017429	-0.0058571	-0.046476	-0.10929	-0.022143	0	-0.0054286	0.032857	-0.093333	0.0081905	-0.022381	-0.012143	-0.0044762	0.035143	-0.2681	-0.104	-0.034952	0.042238	0.005	0.032048
	Map2k1	0.22586	0.24119	0.33662	0.36533	-0.39352	0.26181	-0.39952	0	0.30943	-0.459	0.37219	-0.22919	0.20676	0.18857	0.52967	0.42071	0.38538	0.55505	0.27333	0.18095	0.24648
	Mapk1	-0.10314	0.12095	-0.048571	0.17595	0.24495	0.1581	0.32219	0.048667	0	0.27824	0.10457	-0.10514	0.088143	0.045857	0.15514	-0.29724	-0.21652	-0.1601	0.27557	-0.055143	-0.13362
	Mapk3	-0.030476	0.023619	0.0085714	0.060095	0.11019	0.029381	-0.10619	-0.006619	0.040286	0	0.0084762	0.024667	0.016476	-0.0067619	-0.041619	0.16562	-0.073762	0.045571	0.043905	0.0093333	-0.036857
	Nestin	-0.19514	0.19181	0.118	0.27071	-0.48071	0.30686	0.49981	0.16095	0.38586	0.57233	0	0.17129	0.33705	0.10662	0.23281	-0.408	-0.32629	0.24124	0.40319	-0.11862	0.30876
	Pla2g6	0.20176	0.15557	0.074905	0.17224	0.31114	0.13595	0.2521	-0.056762	-0.12343	0.24114	0.085571	0	0.11005	0.082857	-0.14514	-0.31962	-0.27305	0.19481	-0.15729	0.13895	0.14281
	Raf1	0.20029	0.17848	-0.092238	-0.22738	0.48581	-0.20395	-0.3639	0.11067	0.22457	0.43243	0.3101	0.19062	0	-0.10114	0.20586	0.38586	0.38262	-0.18543	0.24605	0.19052	0.54267
	Rhog	0.28381	0.27719	0.42786	-0.26262	0.41205	0.34457	0.36914	0.20967	0.23386	-0.34238	-0.18529	0.27595	-0.21352	0	0.26271	-0.42657	0.35167	0.29395	0.37924	0.37243	0.27324
	Rif1	0.089714	0.069429	-0.043286	0.12686	-0.19805	0.13176	0.17981	0.066476	0.12619	-0.19129	0.071524	-0.084286	0.067952	-0.036	0	0.2391	0.18467	0.12595	-0.10614	0.064476	-0.097524
	Rps6ka1	0.0089524	-0.0077143	-0.002	0.024238	-0.047905	0.0098095	-0.06919	0.001381	-0.011286	0.044524	-0.0033333	-0.010286	0.0040476	-0.0014762	0.016571	0	0.04319	-0.016571	0.016524	-0.0011905	0.012238
	Sall1	-0.047952	-0.036619	-0.013619	0.069286	-0.17143	-0.040905	-0.31348	0.010619	-0.05	-0.1231	-0.019476	-0.054238	0.02581	0.011524	0.066333	0.49576	0	0.06181	0.057905	0.011476	0.057524
	Shc1	-0.083667	-0.10481	0.036476	0.11814	-0.23986	0.089857	-0.19467	0.037095	-0.096714	-0.1879	0.053333	0.10576	-0.054524	0.035524	0.098952	0.22395	0.18233	0	-0.093143	-0.035762	0.10148
	Smarcad1	0.10957	-0.075095	-0.042048	-0.12295	-0.25124	0.12376	0.33767	-0.032952	0.20176	0.23529	0.079714	-0.089524	0.063524	0.037952	-0.10914	0.3289	0.18886	-0.12357	0	0.041905	0.14362
	Sox2	0.34443	0.36971	0.15681	0.28657	0.43814	0.27567	0.39971	0.12414	-0.20652	0.34943	0.18676	0.49248	0.3421	0.27048	0.27595	-0.52114	0.59757	0.24014	0.27424	0	0.29643
	Tuj1	0.18367	-0.096286	0.046857	-0.14671	-0.26648	-0.12905	0.32581	0.045619	-0.12371	-0.27329	0.075667	0.096381	0.12781	0.046905	-0.123	0.33695	0.23424	0.12424	0.19129	0.068667	0
Day8_RA-8M		Atbf1	Cdyl	Fos	Gbx2	Gfap	Hras1	Map2	Map2k1	Mapk1	Mapk3	Nestin	Pla2g6	Raf1	Rhog	Rif1	Rps6ka1	Sall1	Shc1	Smarcad1	Sox2	Tuj1
	Atbf1	0	-0.036333	-0.054524	0.0055714	0.54129	-0.046905	-0.11667	0.52705	0.0041905	-0.082762	0.11362	0.1729	-0.057381	-0.063476	0.10186	0.069333	0.31214	-0.15524	-0.011238	0.070429	0.099619
	Cdyl	0.18071	0	0.19638	0.04381	0.45357	0.11595	0.17667	-0.3111	0.010714	0.2299	-0.18743	0.36162	0.22062	-0.15119	0.46452	-0.15033	-0.60514	-0.36105	0.060286	0.14243	0.25595
	Fos	-0.10157	0.061905	0	-0.01519	-0.33048	-0.067714	0.12629	0.13267	0.004619	0.088667	0.83024	-0.11176	0.11957	-0.086619	-0.117	0.11671	0.28743	-0.20781	0.007381	-0.14462	0.1351
	Gbx2	0.63567	0.314	0.36643	0	-0.75019	0.309	0.87176	0.43586	0.052286	0.82495	-0.26871	0.29405	0.25286	0.6609	0.42424	-0.21186	0.53452	0.44486	0.60895	0.54929	0.3699
	Gfap	0.007619	0.0030476	-0.0068095	-0.00019048	0	-0.004619	-0.022048	0.021571	-0.00014286	-0.0097143	0.021762	-0.012286	-0.0051905	0.010905	0.012286	0.013333	0.027333	0.013762	0	-0.012429	0.014714
	Hras1	-0.12538	0.073	0.11871	-0.021143	0.36881	0	-0.18424	-0.20286	0.0081905	0.16314	0.13452	-0.13238	0.15662	0.21381	0.16105	-0.11581	0.51343	0.27567	0.014952	0.1181	0.18162
	Map2	-0.02419	-0.007619	0.015571	0.00052381	0.14114	-0.013	0	-0.049429	-0.00066667	-0.024143	-0.033571	0.044905	-0.016333	-0.018619	0.035333	0.02981	-0.08681	-0.051381	-0.0012381	0.036619	0.098905
	Map2k1	0.039048	0.0078571	-0.020524	0.001619	0.15229	-0.016286	-0.059381	0	0.00085714	0.024619	0.041381	-0.037048	0.017571	0.026667	0.028429	-0.06419	0.16919	0.045048	-0.001619	-0.032143	0.034048
	Mapk1	0.164	0.16314	0.15614	0.58371	-0.68886	0.12529	-0.28005	0.23776	0	-0.26171	0.16881	0.32895	0.33048	0.19581	0.20676	0.15181	-0.31629	0.37638	0.40424	0.6699	0.40224
	Mapk3	-0.080619	0.051333	0.048524	0.0051905	-0.36652	-0.045524	-0.7419	0.10995	-0.0061429	0	-0.10481	-0.076762	-0.051952	-0.076286	0.083714	-0.064095	0.2501	0.29943	-0.01319	0.11986	0.15105
	Nestin	0.042667	-0.014238	0.021952	-0.0032857	0.16719	0.023048	0.054667	0.07019	0.0018095	-0.037095	0	-0.051143	-0.029048	0.031429	-0.048857	0.05019	-0.12071	-0.08419	0.001619	-0.039905	-0.049
	Pla2g6	0.093143	0.028571	-0.033952	-0.0056667	-0.24352	-0.031667	0.11124	-0.16438	0.0035714	0.044524	-0.073381	0	-0.038429	0.047238	0.30881	0.065	0.36143	-0.079333	-0.0051429	-0.059524	0.12676
	Raf1	-0.093	0.065476	0.089429	-0.02	-0.36124	0.079619	-0.26205	0.65619	0.0059524	-0.084476	0.12338	-0.114	0	0.17171	-0.12	0.81667	0.252	-0.19052	0.026905	0.099286	0.12881
	Rhog	-0.070524	-0.039333	-0.053619	0.0093333	0.25214	0.051762	-0.31438	0.1271	-0.0024762	-0.075238	0.081476	0.082952	0.10195	0	0.11186	-0.076095	-0.19405	0.13033	-0.01319	-0.072429	0.20871
	Rif1	0.060476	0.020667	0.033381	0.0035238	0.285	0.03619	0.089667	0.086048	0.0022857	0.045905	-0.073429	0.45595	-0.037524	0.053524	0	0.055143	-0.18395	0.09219	-0.0052381	0.062476	0.095
	Rps6ka1	-0.046286	-0.021429	0.035524	0.0054286	-0.19438	-0.031667	-0.079429	-0.46805	-0.001381	-0.04319	0.072	0.062	0.11676	-0.046143	0.055333	0	-0.17781	0.085714	0.0022381	0.046524	0.061333
	Sall1	0.012429	-0.0032381	0.010095	0.00028571	0.072952	0.0068095	0.029333	0.032952	-0.00052381	0.013429	-0.026143	0.019714	0.0089524	-0.014333	-0.017524	-0.016762	0	-0.025	0.00028571	0.018333	-0.023143
	Shc1	-0.041857	-0.019571	-0.031095	-0.0021905	0.40195	0.020667	-0.059381	0.10743	0.0022381	0.041333	-0.04719	-0.041048	-0.032571	0.034619	0.043286	0.048571	-0.1181	0	-0.0028095	-0.037333	0.19195
	Smarcad1	0.44333	0.76967	0.72333	0.35952	0.885	0.81748	0.26538	0.325	0.02319	0.23814	0.365	-0.27462	0.54181	0.31876	-0.27319	0.31105	0.46281	0.50724	0	0.22081	-0.28395
	Sox2	0.054905	-0.030429	-0.05781	-0.019238	-0.26462	-0.034905	0.128	-0.093714	0.0031905	0.061048	0.066667	-0.07781	0.04419	-0.050762	0.095714	-0.056048	0.13795	-0.095429	-0.015857	0	0.11924
	Tuj1	0.036571	0.016286	0.033095	-0.0033333	0.23638	0.028857	0.70633	0.075381	0.0015238	0.046476	-0.048619	0.068143	0.031381	0.049714	-0.048857	-0.042952	-0.12429	0.27152	-0.0060476	0.049619	0
Day8_RA-7M		Atbf1	Cdyl	Fos	Gbx2	Gfap	Hras1	Map2	Map2k1	Mapk1	Mapk3	Nestin	Pla2g6	Raf1	Rhog	Rif1	Rps6ka1	Sall1	Shc1	Smarcad1	Sox2	Tuj1
	Atbf1	0	0.028857	0.086667	-0.072095	-0.13952	0.061905	0.14186	-0.20652	0.12257	0.16805	-0.20548	-0.066	0.43476	0.10552	-0.079143	0.077857	-0.14929	-0.13267	-0.049143	0.23024	-0.22305
	Cdyl	0.26914	0	0.23495	0.34305	-0.24086	0.42214	0.19371	0.76157	0.69871	0.34405	-0.3511	0.23614	-0.30438	-0.2081	0.18657	0.153	0.29162	0.26924	0.5269	0.48519	-0.196
	Fos	0.50695	0.074952	0	-0.13971	0.27476	0.201	0.43548	0.36076	0.1541	0.36005	0.40738	0.45362	0.45095	0.21814	0.19271	0.144	0.36605	0.23538	0.228	0.29529	0.27481
	Gbx2	-0.13076	0.065048	-0.078476	0	0.20195	0.179	0.17038	-0.19638	0.1279	0.28938	-0.2299	0.15467	-0.15705	0.13533	0.108	0.098762	-0.23852	0.20781	0.14771	0.41719	0.40805
	Gfap	-0.036524	-0.0059048	-0.013476	-0.023619	0	0.0092857	0.051286	-0.10357	-0.03319	0.10967	0.097	0.019762	-0.067619	-0.040952	-0.023524	-0.024619	0.06181	0.14833	-0.012286	-0.12224	0.049333
	Hras1	0.35924	0.14105	0.31048	0.47519	0.5079	0	0.34629	0.23886	0.17919	-0.32348	0.48581	0.33338	0.23405	-0.22552	0.23095	0.35514	0.25971	-0.37671	0.18314	0.37686	0.22838
	Map2	0.13619	0.024	0.074429	0.07781	0.32167	0.056524	0	0.1469	-0.084619	-0.16486	0.21357	0.083095	0.15886	0.12714	-0.10929	0.10319	0.16524	0.16381	0.056762	-0.33224	0.28029
	Map2k1	-0.033333	0.0021429	0.014333	-0.02119	-0.082762	-0.011381	-0.026095	0	0.035762	-0.068524	0.096857	0.022143	-0.051714	-0.049381	0.025048	0.022952	0.08381	-0.059095	-0.014286	0.073714	0.039619
	Mapk1	0.1321	0.033905	-0.048095	0.071143	-0.12448	0.045524	-0.081476	0.17543	0	0.15019	0.25429	0.073714	0.26833	0.13319	0.071952	-0.063333	-0.22295	0.14395	0.071762	-0.49857	-0.097714
	Mapk3	0.027619	0.0037143	0.010286	0.015048	0.071333	-0.0075714	-0.025952	-0.053905	-0.024762	0	0.086952	-0.013857	0.048333	-0.034429	0.020571	0.020143	-0.055714	0.063286	0.0097619	-0.061952	-0.040429
	Nestin	-0.019	-0.0020952	0.0041905	-0.011476	0.040333	0.0027143	-0.018429	0.051238	0.01781	0.057619	0	-0.0091905	0.055762	-0.022238	0.010952	0.013048	-0.049714	-0.048095	0.0050952	-0.044952	0.024286
	Pla2g6	0.1491	0.052476	0.23981	0.18267	0.28362	0.12933	0.23224	0.2221	0.15057	0.22367	-0.43695	0	0.17962	0.19819	0.21286	-0.1231	0.25076	0.22957	0.10643	0.23786	0.17429
	Raf1	0.080619	-0.0067143	0.010476	-0.02619	-0.083286	-0.010714	0.041619	0.083143	0.074857	0.082619	0.28652	0.022143	0	0.050619	-0.028619	0.033476	-0.079286	-0.075333	0.017333	0.13781	0.05619
	Rhog	0.068619	-0.015286	0.035095	0.049857	-0.12224	-0.024286	-0.071667	-0.18414	0.096667	-0.13529	-0.29114	0.04919	0.11338	0	0.094857	0.060476	0.56414	0.21586	0.04181	-0.16743	0.11248
	Rif1	-0.12224	-0.037667	0.073905	0.092619	-0.18014	0.074952	-0.20595	0.21919	0.1101	0.24848	0.33914	0.13605	-0.16257	0.46462	0	0.27486	0.33771	-0.19986	0.1539	0.255	-0.15852
	Rps6ka1	0.12852	0.056571	0.11114	0.075714	-0.16024	0.22586	0.14567	0.18643	-0.097476	0.24571	0.29248	0.099762	0.17848	0.14281	0.3309	0	0.23248	0.17886	0.11029	-0.17019	-0.14733
	Sall1	-0.029857	0.0033333	0.009	-0.017714	0.058	-0.0077143	0.027476	0.065286	-0.030095	-0.070238	0.14124	0.015381	-0.055952	0.084333	0.026048	0.024762	0	-0.063143	-0.009619	0.078143	0.038714
	Shc1	-0.03181	0.0086667	0.012095	0.022524	0.13733	-0.010714	0.027	-0.064667	0.027476	0.082286	-0.10229	0.021667	-0.055667	0.054429	-0.022524	0.023619	-0.069095	0	0.011286	0.079952	0.059238
	Smarcad1	0.1661	0.13233	0.21229	0.21376	-0.22814	0.12471	0.23429	-0.28943	0.214	0.32214	0.38762	0.15533	0.233	0.47819	0.42452	0.16157	-0.37914	0.58638	0	0.32981	0.44362
	Sox2	0.023619	0.0017619	-0.0070952	0.013667	-0.065476	0.005381	-0.027952	-0.04781	-0.031238	-0.059048	-0.072952	-0.012286	0.045857	-0.036381	0.014286	-0.017667	0.057286	-0.050429	0.0081905	0	0.032857
	Tuj1	-0.10129	-0.010429	0.029714	0.074571	0.11667	0.021143	0.12571	0.11038	0.057667	-0.15695	0.14986	0.043476	0.1191	0.101	-0.050619	-0.048286	-0.11067	0.16586	0.039143	0.16362	0
Day29-Control		Atbf1	Cdyl	Fos	Gbx2	Gfap	Hras1	Map2	Map2k1	Mapk1	Mapk3	Nestin	Pla2g6	Raf1	Rhog	Rif1	Rps6ka1	Sall1	Shc1	Smarcad1	Sox2	Tuj1
	Atbf1	0	0.14067	0.5839	0.19752	0.31852	0.24138	-0.6039	-0.32643	0.45257	-0.36948	0.3531	0.52457	0.77619	0.23914	0.22781	0.3401	0.31762	-0.33952	0.18933	0.34881	0.59505
	Cdyl	0.29495	0	0.227	0.381	0.41819	0.38324	0.45733	0.23514	0.26729	0.53557	-0.2581	0.21376	-0.37181	0.37371	0.37648	0.22281	0.38505	-0.3381	0.52238	0.26424	0.276
	Fos	0.31043	0.095476	0	0.143	0.26543	0.19438	-0.668	0.28733	0.29876	0.336	0.51776	0.25705	0.3969	0.20876	-0.17686	0.31614	0.22352	0.32252	0.19871	-0.16495	0.36824
	Gbx2	0.069143	0.060333	-0.065381	0	-0.50505	0.083429	-0.74495	0.22776	-0.29443	0.22019	-0.18681	0.17986	-0.36743	0.23276	0.29162	0.1029	-0.17024	-0.2621	0.22105	0.23162	0.24024
	Gfap	-0.0065238	0.0038095	-0.0094286	-0.013571	0	0.0037143	-0.2139	0.039238	0.068286	0.059857	-0.053381	0.029619	0.13138	0.018429	-0.024524	0.020238	0.04981	0.08481	-0.014143	-0.018857	0.052952
	Hras1	0.29324	0.20757	0.20262	0.32057	0.51005	0	0.47929	0.36705	0.50876	-0.29	-0.24876	0.1919	-0.60124	-0.18295	0.17738	0.29233	-0.223	0.31995	0.19433	0.35433	-0.38781
	Map2	-0.00019048	-0.00042857	-0.00080952	-0.001	-0.019714	0.00066667	0	-0.011238	-0.021524	-0.015762	0.013381	-0.0080476	-0.028429	-0.0029048	0.0044762	0.00061905	0.013619	-0.02619	0.0014286	0.0015714	0.019048
	Map2k1	-0.01419	-0.0097619	0.021238	0.035286	0.10162	0.016238	-0.26152	0	0.17495	-0.1051	0.087	-0.13452	-0.32114	0.068095	0.079952	0.040905	-0.092286	0.16948	0.046476	-0.03981	-0.15405
	Mapk1	0.0034762	-0.0031429	-0.0071905	-0.012143	0.052143	0.0047143	-0.1441	0.035048	0	-0.063286	-0.053619	-0.029143	-0.12	0.017714	0.02119	-0.016333	-0.036	-0.067857	-0.011905	0.017095	-0.08181
	Mapk3	-0.0064762	0.0017143	0.01081	-0.016857	0.066381	-0.006619	-0.28776	-0.035143	-0.084476	0	0.071286	0.033857	0.16871	0.025381	-0.025143	0.022667	0.056524	-0.084143	-0.01681	0.023333	0.10619
	Nestin	-0.006619	-0.0062381	0.016	-0.02281	-0.10052	-0.012571	0.27467	0.05881	-0.11314	0.13119	0	0.060571	0.19952	-0.036762	0.061762	-0.030667	-0.063476	0.43129	-0.025476	0.026952	0.12857
	Pla2g6	0.018524	-0.015095	-0.02681	0.056476	0.12386	0.024333	0.33948	-0.20752	-0.20629	0.13086	0.15305	0	-0.20738	0.055	0.23919	-0.048952	0.13857	-0.25505	-0.046857	-0.046143	0.13914
	Raf1	0.00033333	-0.00085714	-0.0028095	-0.0050476	0.029333	-0.0010476	-0.10076	-0.018143	-0.035905	0.027571	0.026048	-0.015381	0	0.006381	0.0099048	-0.0082857	-0.020429	-0.040143	0.0043333	0.0066667	0.036905
	Rhog	0.043857	0.041476	0.056905	0.14257	0.36343	-0.047714	-0.533	0.2781	0.23657	0.2379	0.16814	-0.12781	0.40171	0	0.25243	0.15033	-0.1401	0.3509	0.099667	0.15962	0.20976
	Rif1	0.028952	0.022952	-0.035714	0.091286	0.15748	-0.032476	0.40871	0.2189	0.2049	-0.15352	0.44814	0.45419	0.23462	0.14181	0	-0.087476	0.12119	0.28629	0.08581	0.067952	-0.1441
	Rps6ka1	0.071571	0.066143	0.13476	0.084905	0.26181	0.087571	0.94048	0.15833	0.24086	0.18533	-0.18681	-0.15005	-0.27386	0.186	-0.18657	0	0.15948	0.23848	0.13829	0.13543	0.17214
	Sall1	0.011619	0.0089048	0.018524	-0.027476	0.11462	-0.01581	0.37724	-0.064143	-0.090524	0.13105	-0.066333	0.068048	-0.2071	-0.036857	-0.041286	-0.033429	0	-0.11657	0.033714	0.046524	-0.087571
	Shc1	0.0020952	-0.0018095	-0.0042857	-0.0075714	0.034333	0.003381	-0.17376	-0.020952	-0.038	-0.028952	0.03619	-0.015762	-0.054667	0.01	0.012952	0.0088095	0.026143	0	0.005381	-0.0084762	-0.029905
	Smarcad1	0.072429	0.056143	0.094667	0.26014	-0.20829	0.069905	0.59343	0.35062	-0.309	0.24062	0.24262	-0.185	0.37414	0.21714	0.22186	0.15676	0.28838	0.42538	0	0.14238	0.26252
	Sox2	0.081238	0.043429	-0.065095	0.19233	-0.19986	0.08719	0.62371	-0.14948	0.26276	0.3109	0.20329	0.13138	0.3359	0.19914	0.13567	0.11124	0.41314	-0.23371	0.11143	0	-0.2131
	Tuj1	0.0039048	-0.0039048	-0.0082381	0.014238	0.057667	-0.0062857	0.18705	-0.040619	-0.10838	0.098095	0.061714	-0.035619	0.14629	0.019667	-0.02619	-0.020048	-0.043476	-0.096571	0.014857	-0.01781	0
Day29_RA-8M		Atbf1	Cdyl	Fos	Gbx2	Gfap	Hras1	Map2	Map2k1	Mapk1	Mapk3	Nestin	Pla2g6	Raf1	Rhog	Rif1	Rps6ka1	Sall1	Shc1	Smarcad1	Sox2	Tuj1
	Atbf1	0	0.050714	0.055524	-0.005	0.020571	-0.040524	-0.18638	0.060857	0	0.20581	-0.099714	0.48186	-0.17805	0.12671	-0.068286	-0.14871	-0.082095	0.43486	0.06619	0.08019	-0.055524
	Cdyl	0.34362	0	0.14719	0.035286	0.090905	0.19405	-0.33571	0.20367	0	0.36014	0.91376	0.26848	0.6351	0.201	0.16795	-0.2991	-0.1831	0.3279	0.14938	0.17448	0.13171
	Fos	0.13819	0.075524	0	0.014286	-0.033571	0.21238	0.2321	-0.087714	0	-0.18019	-0.10995	0.1721	0.16829	-0.091667	0.14019	-0.61729	0.16276	0.16429	0.13667	-0.095667	-0.077571
	Gbx2	0.27843	0.52624	0.58957	0	0.76486	-0.25486	0.45567	0.76824	0	0.43933	0.2341	0.33743	0.3819	-0.25819	0.30238	0.57229	0.5761	0.29833	0.62014	0.71348	0.23948
	Gfap	-0.19286	0.433	0.22805	0.11771	0	0.705	-0.39752	0.21419	0	-0.32071	0.2171	0.26314	-0.29948	-0.1831	0.39543	0.75243	-0.24295	-0.22638	0.18952	0.26433	0.17238
	Hras1	-0.11548	0.15052	0.41376	-0.016571	0.078619	0	-0.26581	0.093238	0	-0.28819	-0.13781	-0.19481	0.23067	0.12214	-0.12652	-0.31938	0.19333	-0.17438	0.13095	-0.098095	0.099095
	Map2	-0.017905	-0.0059524	-0.013524	-0.00038095	-0.0030952	0.0096667	0	0.012238	0	0.044238	-0.024524	-0.032381	-0.038333	0.021333	-0.017714	-0.036048	-0.021857	0.030905	0.002619	0.017095	-0.011905
	Map2k1	0.16443	0.096	-0.080286	0.013381	-0.043857	0.064714	0.24348	0	0	0.20662	-0.11581	0.16967	-0.17643	0.095381	0.10548	0.2281	0.32324	0.1959	-0.075714	-0.10424	0.07219
	Mapk1	0.28319	0.18229	0.21819	0.87433	0.278	0.15748	0.32	0.1609	0	-0.30495	0.26633	0.33648	-0.4719	0.35814	0.19448	-0.29405	0.19414	0.21538	0.2591	0.20152	0.6909
	Mapk3	0.021857	-0.0034286	0.013429	0.00014286	0.0027143	-0.010714	0.085762	-0.01419	0	0	0.03219	0.044905	0.3449	0.025238	-0.023571	-0.052714	0.034714	-0.038571	-0.0075714	-0.02019	0.011381
	Nestin	-0.049714	0.011095	-0.026619	-0.0024762	0.009	-0.027429	-0.12443	-0.031571	0	-0.093048	0	0.084476	-0.12633	-0.046048	0.042571	-0.14862	-0.052571	-0.17548	-0.024429	-0.038429	-0.032762
	Pla2g6	0.024714	0.0095238	-0.015857	-0.0010476	-0.0038095	0.01219	-0.082667	0.016619	0	0.053524	-0.029286	0	-0.064619	-0.026714	0.025476	-0.052571	-0.030238	-0.035286	0.0082381	0.020952	0.015048
	Raf1	-0.024429	0.0038571	-0.015905	0.00019048	-0.003	0.012	-0.077	0.01519	0	0.55095	-0.033333	-0.063286	0	-0.028571	0.027	-0.057571	-0.03019	0.043571	-0.0075714	0.022095	0.013095
	Rhog	0.078333	0.030762	-0.037571	-0.0087619	-0.015952	0.036286	0.156	0.035476	0	0.12914	-0.078476	-0.20248	0.12048	0	-0.060524	0.152	0.066429	0.087429	0.030524	0.093143	0.11643
	Rif1	-0.062333	-0.03119	0.052857	0.007381	0.019	-0.044476	-0.209	0.044286	0	-0.11848	0.079	0.21771	0.12662	-0.088048	0	-0.14129	-0.074286	0.098952	0.044095	-0.052714	0.10886
	Rps6ka1	-0.019714	-0.006619	-0.0071905	4.7619e-05	0.0010476	-0.0077619	-0.054286	-0.014286	0	0.04119	-0.022524	0.036238	-0.043	0.021	-0.02019	0	0.026333	0.034	-0.0062857	-0.017714	-0.011238
	Sall1	-0.048667	-0.025619	0.034	-0.0020952	-0.013619	0.031619	-0.19919	0.045048	0	0.251	0.053048	-0.096857	0.22781	0.049714	0.048333	0.16062	0	0.071143	0.022952	0.041048	-0.034095
	Shc1	0.065048	0.011714	0.020667	-0.001	-0.0069048	-0.016429	0.090714	0.022476	0	-0.059	-0.083905	-0.071286	-0.064476	0.038571	0.03519	0.12019	0.040524	0	0.012619	-0.026429	-0.020143
	Smarcad1	0.44676	0.11814	0.20252	0.031857	0.060524	0.12905	0.72919	-0.11786	0	0.28414	-0.33686	0.30229	-0.25495	0.1549	0.2981	0.25267	0.22171	0.45533	0	0.16767	0.15852
	Sox2	0.13181	-0.055619	0.056524	0.003381	0.030524	-0.050048	0.21276	-0.068048	0	0.1599	-0.082476	0.12676	0.14852	0.19629	0.077143	-0.18286	0.099905	-0.10667	0.054524	0	-0.052905
	Tuj1	-0.098714	-0.056048	-0.064857	-0.027952	0.03981	-0.058095	-0.21614	-0.07	0	0.21243	-0.11457	0.21395	0.41867	0.66457	0.32562	-0.17624	-0.10171	-0.1241	0.074048	-0.093476	0
Day29_RA-7M		Atbf1	Cdyl	Fos	Gbx2	Gfap	Hras1	Map2	Map2k1	Mapk1	Mapk3	Nestin	Pla2g6	Raf1	Rhog	Rif1	Rps6ka1	Sall1	Shc1	Smarcad1	Sox2	Tuj1
	Atbf1	0	0.012381	-0.031143	0.045857	-0.021571	-0.12595	-0.13838	0.118	-0.029905	0.14457	0.046619	0.51281	-0.019714	-0.047524	-0.076857	-0.067714	0.027048	0.22595	-0.04719	0.031238	-0.061714
	Cdyl	0.38571	0	0.19686	0.092095	0.46014	0.13667	-0.212	0.22062	0.4451	0.23224	0.083952	0.12576	0.27748	0.090238	0.20205	0.16771	0.1371	-0.23014	0.1111	0.83557	-0.11252
	Fos	0.2411	0.045714	0	-0.17533	0.073714	0.2379	-0.44333	-0.34205	0.25952	0.69024	0.82233	0.38414	0.24586	0.30281	0.35314	0.57805	-0.080238	0.56219	0.12538	0.072143	0.204
	Gbx2	0.065952	0.018429	-0.058238	0	0.039381	0.14557	0.46376	0.18329	0.064571	-0.1839	0.039952	0.075952	0.10057	-0.054238	-0.1071	-0.10405	0.090333	0.25486	-0.058714	-0.049143	0.45757
	Gfap	0.12071	0.22933	0.10814	0.16129	0	0.17295	-0.1709	-0.21443	0.15233	-0.30581	0.07381	0.17833	0.15495	0.078857	0.19148	0.37295	0.42095	-0.23967	0.69	0.15838	0.26133
	Hras1	-0.12352	-0.0083333	0.046762	0.079952	0.027857	0	-0.10533	-0.16833	0.049524	0.18381	-0.036048	0.078238	0.029095	0.090857	0.092524	-0.073476	-0.027476	-0.24457	0.061381	0.059476	0.098476
	Map2	-0.019571	-0.0030476	-0.0035238	0.014143	-0.0055238	-0.022476	0	0.070286	0.010048	-0.056381	0.009	-0.02019	0.0023333	0.011286	0.038857	0.031095	0.0064286	-0.069619	0.028571	0.01119	-0.028762
	Map2k1	0.018952	0.0024286	-0.0032381	0.017143	-0.0051429	-0.019905	-0.03981	0	0.0080952	-0.038048	-0.01019	-0.018571	0.00095238	0.015143	-0.029857	-0.026524	-0.007	-0.062476	0.020571	-0.0093333	-0.026429
	Mapk1	0.10824	0.073524	0.38252	0.10876	0.095667	0.16248	0.17648	0.37129	0	0.64071	0.092905	0.085952	0.20381	0.087286	-0.23157	0.15557	0.060333	-0.30162	0.095476	0.09081	-0.14648
	Mapk3	0.020714	0.0030476	0.0025238	0.017048	-0.0061905	0.021381	-0.040286	0.048571	0.0051429	0	0.0097143	-0.02019	-0.0039524	-0.014714	-0.037429	0.026524	-0.007619	0.061476	0.019429	-0.0099524	-0.023286
	Nestin	0.24429	-0.020619	0.10724	-0.074429	0.040286	0.11395	-0.2219	-0.21467	0.069381	0.20014	0	0.19157	0.049857	0.76395	0.1779	-0.12557	0.051048	-0.36433	-0.10338	0.051238	0.2121
	Pla2g6	0.47152	0.0072857	0.047667	0.05619	0.028333	0.072	-0.13186	-0.13148	-0.031143	-0.2739	0.041905	0	-0.021952	-0.104	-0.087333	0.13086	-0.029524	-0.16348	0.08019	-0.027	-0.072476
	Raf1	0.11362	0.08019	0.43995	0.58819	0.10448	0.16329	0.59671	0.74748	0.24224	-0.37224	0.094333	0.12857	0	0.12719	0.43014	0.32024	0.3199	0.583	0.12457	0.10138	-0.17538
	Rhog	0.106	-0.013381	0.028476	-0.066	0.031048	0.20762	0.62043	0.28629	0.053667	0.16124	0.12224	-0.20124	0.044	0	0.36924	-0.27333	0.038476	-0.19095	0.094333	0.080381	0.12424
	Rif1	0.03019	0.0069524	0.011762	-0.027714	-0.01081	0.03619	0.065048	-0.10838	-0.014762	-0.11519	-0.015667	-0.028571	0.0094286	0.024333	0	0.045619	0.017	-0.15338	-0.030714	-0.018429	-0.040048
	Rps6ka1	-0.040476	-0.0084286	0.016429	-0.040476	0.014	-0.038286	0.13219	-0.12824	0.020857	0.087429	-0.021286	0.053762	0.01581	-0.033143	0.077143	0	0.018286	-0.24067	0.053905	-0.015524	0.047238
	Sall1	0.096571	0.067905	-0.064095	0.46786	0.2469	0.088429	0.17586	-0.18452	0.072571	-0.20733	0.073571	0.092095	0.33752	0.062762	0.29605	0.19962	0	0.33071	0.094952	-0.06881	0.38148
	Shc1	0.014905	0.002381	0.002	-0.012714	-0.0038571	-0.014571	-0.031238	-0.038905	-0.005619	-0.031143	-0.0069524	-0.015524	0.0016667	0.012	-0.026286	-0.022571	0.0051905	0	0.016762	-0.0074762	0.02181
	Smarcad1	-0.04719	0.040143	0.03019	-0.040333	0.15219	0.063143	0.16343	0.10652	0.06081	-0.08619	-0.03481	0.09519	-0.03081	0.054381	-0.059857	0.11271	0.033571	0.12119	0	-0.032429	-0.060905
	Sox2	0.15714	0.071714	0.09081	0.10633	0.16438	0.56957	0.21976	0.172	0.15619	-0.18567	0.079571	-0.09319	0.13995	0.14752	-0.13652	0.10829	0.085857	-0.20843	-0.08581	0	0.18338
	Tuj1	-0.038	-0.0078095	0.022333	0.11271	0.022048	0.059476	-0.32495	-0.1019	-0.022429	0.098762	0.030524	-0.03719	-0.015762	0.033	-0.064476	0.058476	0.031333	0.13238	-0.052048	0.032381	0
